# Supplementary material for: SFXN2 contributes mitochondrial dysfunction-induced apoptosis as a substrate of Parkin
Source: Front Cell Neurosci. 2025 Aug 14;19:1623747. doi: 10.3389/fncel.2025.1623747 (PMC12391048; doi:10.3389/fncel.2025.1623747)
Supplement: Supplementary file 1 [file Table_1.xlsx]

## Sheet: Up-regulated genes
Gene_ID	Symbol	description	NCHA1	NCHA2	NCHA3	OEHA1	OEHA2	OEHA3	G1	G2	G2_vs_G1_log2FoldChange	G2_vs_G1_Pvalue	G2_vs_G1_FDR	biological_process	cellular_component	molecular_function	KEGG_pathway	KD1_count	KD2_count	KD3_count	NC1_count	NC2_count	NC3_count	NCHA1_count	NCHA2_count	NCHA3_count	OEHA1_count	OEHA2_count	OEHA3_count	KD1_fpkm	KD2_fpkm	KD3_fpkm	NC1_fpkm	NC2_fpkm	NC3_fpkm	NCHA1_fpkm	NCHA2_fpkm	NCHA3_fpkm	OEHA1_fpkm	OEHA2_fpkm	OEHA3_fpkm
ENSG00000273294	C1QTNF3-AMACR	C1QTNF3-AMACR readthrough (NMD candidate)	0	0	0	6.3532	6.61011	5.67185	0	6.21172	6.21172	5.74795e-12	9.76692e-08	---	GO:0044420//extracellular matrix part,GO:0005576//extracellular region,GO:0044421//extracellular region part,GO:0005581//collagen,GO:0005578//proteinaceous extracellular matrix,GO:0031012//extracellular matrix	---	---	34	0	0	0	0	7	0	0	0	80	136	78	0.216956	0	0	0	0	0.039824	0	0	0	0.479952	0.610014	0.303648
ENSG00000156398	SFXN2	sideroflexin 2	10.4846	10.0869	10.7723	15.8654	16.1878	16.0816	10.4479	16.0449	5.59697	0	0	GO:0044765//single-organism transport,GO:0034220//ion transmembrane transport,GO:0065007//biological regulation,GO:0065008//regulation of biological quality,GO:0042592//homeostatic process,GO:0009987//cellular process,GO:0044763//single-organism cellular process,GO:0055085//transmembrane transport,GO:0048878//chemical homeostasis,GO:0055072//iron ion homeostasis,GO:0051234//establishment of local…	GO:0005739//mitochondrion,GO:0005623//cell,GO:0044464//cell part,GO:0005737//cytoplasm,GO:0031967//organelle envelope,GO:0031224//intrinsic to membrane,GO:0031090//organelle membrane,GO:0005622//intracellular,GO:0031966//mitochondrial membrane,GO:0044422//organelle part,GO:0044425//membrane part,GO:0043231//intracellular membrane-bounded organelle,GO:0019866//organelle inner membrane,GO:0043226//…	GO:0015075//ion transmembrane transporter activity,GO:0022891//substrate-specific transmembrane transporter activity,GO:0022892//substrate-specific transporter activity,GO:0022857//transmembrane transporter activity,GO:0005215//transporter activity	---	687	413	949	953	1281	1556	1155	1144	1580	59139	104997	108224	1.89364	1.1689	2.69302	2.71799	3.53319	4.02647	3.7166	2.83891	4.50523	151.146	201.478	181.505
ENSG00000288053	---	---	0	0	0	4.01268	5.10493	4.66386	0	4.59382	4.59382	1.57238e-07	0.000573548	---	---	---	---	8	0	0	0	0	0	0	0	0	15	47	38	0.110439	0	0	0	0	0	0	0	0	0.212399	0.50036	0.355176
ENSG00000272442	AL353588.1	---	0	0	0	3.01183	4.23063	4.14241	0	3.79496	3.79496	1.40205e-05	0.0218165	---	---	---	---	0	0	0	0	0	0	0	0	0	7	25	26	0	0	0	0	0	0	0	0	0	0.04025	0.107909	0.097464
ENSG00000170454	KRT75	keratin 75	0	0	2.1107	1.59399	5.19168	6.02407	0.703565	4.26991	3.56635	0.0108174	0.639528	GO:0031424//keratinization,GO:0012501//programmed cell death,GO:0060429//epithelium development,GO:0048534//hematopoietic or lymphoid organ development,GO:0002376//immune system process,GO:0032501//multicellular organismal process,GO:0016265//death,GO:0009987//cellular process,GO:0044763//single-organism cellular process,GO:0032502//developmental process,GO:0007275//multicellular organismal devel…	GO:0031988//membrane-bounded vesicle,GO:0005623//cell,GO:0043230//extracellular organelle,GO:0044464//cell part,GO:0005737//cytoplasm,GO:0044430//cytoskeletal part,GO:0032991//macromolecular complex,GO:0005576//extracellular region,GO:0043232//intracellular non-membrane-bounded organelle,GO:0043228//non-membrane-bounded organelle,GO:0065010//extracellular membrane-bounded organelle,GO:0031982//ve…	GO:0005198//structural molecule activity	---	0	0	4	0	0	5	0	0	3	2	50	100	0	0	0.039969	0	0	0.038883	0	0	0.029222	0.011232	0.350951	0.619596
ENSG00000167701	GPT	glutamic--pyruvic transaminase	0	0	0	3.91951	3.14084	3.22187	0	3.42741	3.42741	0.000120119	0.0896438	GO:1901606//alpha-amino acid catabolic process,GO:0044249//cellular biosynthetic process,GO:1901575//organic substance catabolic process,GO:0008152//metabolic process,GO:0009056//catabolic process,GO:0006082//organic acid metabolic process,GO:0009063//cellular amino acid catabolic process,GO:0009987//cellular process,GO:0009078//pyruvate family amino acid metabolic process,GO:0019752//carboxylic …	GO:0031988//membrane-bounded vesicle,GO:0005623//cell,GO:0043230//extracellular organelle,GO:0044464//cell part,GO:0005737//cytoplasm,GO:0005576//extracellular region,GO:0065010//extracellular membrane-bounded organelle,GO:0031982//vesicle,GO:0070062//extracellular vesicular exosome,GO:0005622//intracellular,GO:0044421//extracellular region part,GO:0043226//organelle,GO:0044444//cytoplasmic part,…	GO:0016740//transferase activity,GO:0008483//transaminase activity,GO:0016769//transferase activity, transferring nitrogenous groups,GO:0005488//binding,GO:0043168//anion binding,GO:0004021//L-alanine:2-oxoglutarate aminotransferase activity,GO:0003824//catalytic activity,GO:0043167//ion binding,GO:0047635//alanine-oxo-acid transaminase activity,GO:0030170//pyridoxal phosphate binding,GO:0048037/…	hsa00250//Alanine, aspartate and glutamate metabolism,hsa00220//Arginine biosynthesis	13	11	0	9	0	32	0	0	0	14	11	13	0.0923476	0.0872043	0	0.0677396	0	0.235987	0	0	0	0.0993634	0.0590788	0.0598703
ENSG00000234222	LIX1L-AS1	LIX1L antisense RNA 1	0	1.53587	0	3.59736	3.85876	4.29147	0.511956	3.91586	3.40391	0.000516	0.168613	---	---	---	---	6	10	3	3	5	7	0	2	0	11	19	29	0.0377446	0.0513173	0.0124648	0.0125392	0.0294811	0.0370882	0	0.00795547	0	0.0499947	0.0755371	0.101016
ENSG00000256646	AC010132.3	---	3.74376	2.93521	3.12835	10.956	4.77108	4.14241	3.26911	6.62317	3.35406	0.0003534	0.139651	---	---	---	---	9	0	4	7	10	0	10	7	7	1967	37	26	0.0602568	0	0.0264336	0.0486165	0.0681532	0	0.0785384	0.0416104	0.0481506	13.1841	0.183406	0.11223
ENSG00000269476	AC010326.2	---	0	0	0	3.91951	2.88723	3.22187	0	3.34287	3.34287	0.000175622	0.106879	---	---	---	---	6	0	0	0	11	0	0	0	0	14	9	13	0.127226	0	0	0	0.232794	0	0	0	0	0.270155	0.127179	0.163724
ENSG00000261915	AC026954.2	---	2.57495	5.59963	3.45378	6.9203	8.32608	6.36417	3.87612	7.20352	3.3274	0.00314027	0.431421	---	---	---	---	129	8	10	396	74	212	4	50	9	119	450	127	1.11742	0.063283	0.084301	3.55706	0.634338	1.72771	0.033184	0.390711	0.07594	0.948201	2.70536	0.669254
ENSG00000283213	AC130466.1	---	0	0	0	2.33275	3.25267	4.03372	0	3.20638	3.20638	0.000251185	0.121049	---	---	---	---	0	2	0	0	0	0	0	0	0	4	12	24	0	0.00632696	0	0	0	0	0	0	0	0.013166	0.0305646	0.0547363
ENSG00000244607	CCDC13	coiled-coil domain containing 13	0	0	0	2.81895	3.0196	3.64775	0	3.1621	3.1621	0.000435851	0.1527	GO:0071840//cellular component organization or biogenesis,GO:0000226//microtubule cytoskeleton organization,GO:0007010//cytoskeleton organization,GO:0009987//cellular process,GO:0031122//cytoplasmic microtubule organization,GO:0044763//single-organism cellular process,GO:0016043//cellular component organization,GO:0006996//organelle organization,GO:0043933//macromolecular complex subunit organiza…	GO:0005623//cell,GO:0044464//cell part,GO:0005815//microtubule organizing center,GO:0005737//cytoplasm,GO:0042995//cell projection,GO:0044430//cytoskeletal part,GO:0043232//intracellular non-membrane-bounded organelle,GO:0044450//microtubule organizing center part,GO:0005813//centrosome,GO:0043228//non-membrane-bounded organelle,GO:0034451//centriolar satellite,GO:0005622//intracellular,GO:004442…	GO:0005515//protein binding,GO:0005488//binding	---	3	0	0	0	0	3	0	0	0	6	10	18	0.00681101	0	0	0	0	0.00744133	0	0	0	0.0122416	0.0208006	0.0317025
ENSG00000276418	AC036214.3	---	4.38087	0	3.71915	6.07941	5.42443	6.0798	2.70001	5.86121	3.16121	0.0434177	0.918511	---	---	---	---	75	24	18	37	102	29	16	0	11	66	59	104	1.09298	0.347498	0.269671	0.54589	1.47822	0.390725	0.263733	0	0.164923	0.879144	0.590547	0.913709
ENSG00000198028	ZNF560	zinc finger protein 560	0	2.52333	3.12835	3.71292	5.47143	5.92104	1.88389	5.03513	3.15124	1.32593e-05	0.0218165	GO:1901362//organic cyclic compound biosynthetic process,GO:0018130//heterocycle biosynthetic process,GO:0046483//heterocycle metabolic process,GO:0060255//regulation of macromolecule metabolic process,GO:0019219//regulation of nucleobase-containing compound metabolic process,GO:0010467//gene expression,GO:0044249//cellular biosynthetic process,GO:2001141//regulation of RNA biosynthetic process,G…	GO:0005623//cell,GO:0044464//cell part,GO:0005622//intracellular,GO:0043231//intracellular membrane-bounded organelle,GO:0043226//organelle,GO:0043229//intracellular organelle,GO:0043227//membrane-bounded organelle,GO:0044424//intracellular part,GO:0005634//nucleus	GO:0003677//DNA binding,GO:1901363//heterocyclic compound binding,GO:0003676//nucleic acid binding,GO:0005488//binding,GO:0097159//organic cyclic compound binding,GO:0043167//ion binding,GO:0043169//cation binding,GO:0046872//metal ion binding	hsa05168//Herpes simplex virus 1 infection	18	15	7	5	17	13	0	5	7	12	61	93	0.121627	0.110127	0.053392	0.0334682	0.122306	0.0892929	0	0.0318132	0.0509311	0.0779972	0.305623	0.412784
ENSG00000173714	WFIKKN2	WAP, follistatin/kazal, immunoglobulin, kunitz and netrin domain containing 2	0	0	0	2.59624	2.74147	4.08909	0	3.14226	3.14226	0.000340668	0.137825	GO:0007178//transmembrane receptor protein serine/threonine kinase signaling pathway,GO:0051346//negative regulation of hydrolase activity,GO:0042221//response to chemical stimulus,GO:0048747//muscle fiber development,GO:0050790//regulation of catalytic activity,GO:0048585//negative regulation of response to stimulus,GO:0023052//signaling,GO:0043393//regulation of protein binding,GO:0050794//regu…	GO:0005615//extracellular space,GO:0005576//extracellular region,GO:0044421//extracellular region part	GO:0003677//DNA binding,GO:0017171//serine hydrolase activity,GO:0008236//serine-type peptidase activity,GO:0005515//protein binding,GO:0030414//peptidase inhibitor activity,GO:0061135//endopeptidase regulator activity,GO:0030545//receptor regulator activity,GO:0061134//peptidase regulator activity,GO:1901363//heterocyclic compound binding,GO:0048551//metalloenzyme inhibitor activity,GO:0005102//…	---	2	5	2	0	0	5	0	0	0	5	8	25	0.00809919	0.0244432	0.00907303	0	0	0.0273666	0	0	0	0.0218652	0.0305066	0.0870445
ENSG00000228606	AL139011.1	---	0	3.10409	0	3.81991	4.77108	3.8536	1.0347	4.1482	3.1135	0.00322659	0.434925	---	---	---	---	22	12	13	0	0	15	0	8	0	13	37	21	0.339912	0.1792	0.208981	0	0	0.215433	0	0.116136	0	0.183031	0.397211	0.202916
ENSG00000267607	AC011511.5	---	0	0	0	3.3341	2.57932	3.3177	0	3.07704	3.07704	0.000683257	0.191899	---	---	---	---	4	6	3	5	0	0	0	0	0	9	7	14	0.023255	0.039683	0.018463	0.030749	0	0	0	0	0	0.054696	0.032783	0.05473
ENSG00000249502	AC006160.1	---	0	0	0	3.18195	3.0196	2.88902	0	3.03019	3.03019	0.000938599	0.23114	---	---	---	---	5	8	0	0	4	3	0	0	0	8	10	10	0.047409	0.08526	0	0	0.031363	0.021081	0	0	0	0.072365	0.067716	0.063071
ENSG00000164266	SPINK1	serine peptidase inhibitor, Kazal type 1	0	0	0	1.59399	3.25267	3.97614	0	2.94093	2.94093	0.00060225	0.177973	GO:0043412//macromolecule modification,GO:0051346//negative regulation of hydrolase activity,GO:0051248//negative regulation of protein metabolic process,GO:0021700//developmental maturation,GO:0070509//calcium ion import,GO:0060046//regulation of acrosome reaction,GO:0043269//regulation of ion transport,GO:0050790//regulation of catalytic activity,GO:0048585//negative regulation of response to s…	GO:0031988//membrane-bounded vesicle,GO:0005623//cell,GO:0043230//extracellular organelle,GO:0001669//acrosomal vesicle,GO:0005615//extracellular space,GO:0044464//cell part,GO:0005737//cytoplasm,GO:0005576//extracellular region,GO:0031410//cytoplasmic vesicle,GO:0065010//extracellular membrane-bounded organelle,GO:0031982//vesicle,GO:0070062//extracellular vesicular exosome,GO:0005622//intracell…	GO:0017171//serine hydrolase activity,GO:0008236//serine-type peptidase activity,GO:0005515//protein binding,GO:0030414//peptidase inhibitor activity,GO:0061135//endopeptidase regulator activity,GO:0061134//peptidase regulator activity,GO:0005488//binding,GO:0004866//endopeptidase inhibitor activity,GO:0004867//serine-type endopeptidase inhibitor activity,GO:0030234//enzyme regulator activity,GO:…	---	3	7	3	0	0	0	0	0	0	2	12	23	0.0302287	0.0928845	0.0261154	0	0	0	0	0	0	0.017778	0.102282	0.199363
ENSG00000282988	HIST1H3D	histone cluster 1 H3 family member d	0	0	2.43971	2.01015	4.61241	4.62693	0.813237	3.74983	2.93659	0.00134896	0.276338	---	---	---	---	4	11	2	8	0	0	0	0	4	3	33	37	0.0292352	0.116607	0.0213757	0.068817	0	0	0	0	0.0421803	0.0226374	0.230397	0.234982
ENSG00000224655	LINC01823	long intergenic non-protein coding RNA 1823	0	0	0	1.59399	3.78628	3.40755	0	2.92927	2.92927	0.000699084	0.194735	---	---	---	---	2	0	5	0	0	0	0	0	0	2	18	15	0.00917773	0	0.0268819	0	0	0	0	0	0	0.0113804	0.0740784	0.053663
ENSG00000258390	LINC02318	long intergenic non-protein coding RNA 2318	0	0	0	2.01015	3.544	3.22187	0	2.92534	2.92534	0.0010262	0.237526	---	---	---	---	3	2	0	0	3	0	0	0	0	3	15	13	0.0227798	0.0122231	0	0	0.0153942	0	0	0	0	0.0141668	0.066028	0.0556826
ENSG00000250240	AC008840.1	---	1.16326	3.51702	0	3.91951	4.52602	4.95958	1.56009	4.46837	2.90828	0.00249787	0.388297	---	---	---	---	6	9	10	11	8	16	1	11	0	14	31	47	0.0553349	0.0889337	0.0923886	0.112008	0.0723265	0.150856	0.00238465	0.0918008	0	0.123413	0.213818	0.282167
ENSG00000272741	AC069257.3	---	1.79878	0	0	3.47172	3.544	3.40755	0.599593	3.47443	2.87484	0.00387692	0.473696	---	---	---	---	0	0	0	0	9	0	2	0	0	10	15	15	0	0	0	0	0.269802	0	0.047867	0	0	0.267081	0.320207	0.275215
ENSG00000100628	ASB2	ankyrin repeat and SOCS box containing 2	1.79878	0	0	3.3341	3.25267	3.71968	0.599593	3.43548	2.83589	0.00436685	0.49368	GO:0032446//protein modification by small protein conjugation,GO:0043412//macromolecule modification,GO:0060537//muscle tissue development,GO:0023052//signaling,GO:1901575//organic substance catabolic process,GO:0050794//regulation of cellular process,GO:0051603//proteolysis involved in cellular protein catabolic process,GO:0065007//biological regulation,GO:0044267//cellular protein metabolic pro…	GO:0005623//cell,GO:0044464//cell part,GO:0000151//ubiquitin ligase complex,GO:0005737//cytoplasm,GO:0032991//macromolecular complex,GO:0031461//cullin-RING ubiquitin ligase complex,GO:0005622//intracellular,GO:0043234//protein complex,GO:0044444//cytoplasmic part,GO:0044424//intracellular part,GO:0031466//Cul5-RING ubiquitin ligase complex,GO:0005829//cytosol	GO:0005515//protein binding,GO:0005488//binding	---	3	3	6	0	2	4	2	0	0	9	12	19	0.00908305	0.0129756	0.0186149	0	0.00711471	0.0149247	0.00759825	0	0	0.0308695	0.034795	0.0442026
ENSG00000125998	FAM83C	family with sequence similarity 83 member C	0	0	0	2.59624	3.0196	2.88902	0	2.83495	2.83495	0.00222616	0.3636	---	---	GO:0005515//protein binding,GO:0005488//binding,GO:0019901//protein kinase binding,GO:0019899//enzyme binding,GO:0019900//kinase binding	---	0	2	0	0	0	0	0	0	0	5	10	10	0	0.009184	0	0	0	0	0	0	0	0.026219	0.047737	0.041894
ENSG00000282876	Z98752.4	---	0	0	0	2.01015	2.57932	3.8536	0	2.81436	2.81436	0.00135704	0.276338	---	---	---	---	0	0	4	2	3	2	0	0	0	3	7	21	0	0	0.154605	0.059507	0.111464	0.06816	0	0	0	0.070654	0.157366	0.466871
ENSG00000213939	AC091153.1	---	0	0	0	2.81895	2.18736	3.40755	0	2.80462	2.80462	0.00208756	0.3583	---	---	---	---	0	0	0	0	0	0	0	0	0	6	5	15	0	0	0	0	0	0	0	0	0	0.263243	0.154039	0.478495
ENSG00000264026	LINC02003	long intergenic non-protein coding RNA 2003	0	1.94465	0	2.81895	4.33595	3.11922	0.648216	3.42471	2.77649	0.00498756	0.510725	---	---	---	---	0	0	0	0	2	1	0	3	0	6	27	12	0	0	0	0	0.00968168	0.00716118	0	0.019413	0	0.0424216	0.159036	0.059317
ENSG00000227376	FTH1P16	ferritin heavy chain 1 pseudogene 16	0	0	0	2.33275	2.88723	3.00871	0	2.74289	2.74289	0.00314832	0.431421	---	---	---	---	5	5	4	0	2	4	0	0	0	4	9	11	0.188342	0.166586	0.13528	0	0.070099	0.145721	0	0	0	0.138482	0.243345	0.255985
ENSG00000272248	AL138831.2	---	0	0	0	3.18195	2.57932	2.45559	0	2.73895	2.73895	0.00323717	0.434925	---	---	---	---	9	9	2	12	6	2	0	0	0	8	7	7	0.40552	0.394431	0.076356	0.553414	0.258029	0.047066	0	0	0	0.316896	0.196945	0.182019
ENSG00000268621	IGFL2-AS1	IGFL2 antisense RNA 1	0	2.26281	1.07473	2.59624	5.44812	3.40755	1.11251	3.8173	2.70479	0.000831397	0.214271	---	---	---	---	6	16	32	3	0	21	0	4	1	5	60	15	0.0295669	0.0920671	0.211053	0.0150105	0	0.117862	0	0.0233914	0.00390415	0.0224993	0.254815	0.0575259
ENSG00000139874	SSTR1	somatostatin receptor 1	0	1.94465	0	3.91951	3.35646	2.75849	0.648216	3.34482	2.6966	0.00868686	0.590429	GO:0071391//cellular response to estrogen stimulus,GO:0042221//response to chemical stimulus,GO:0031667//response to nutrient levels,GO:0007584//response to nutrient,GO:0007215//glutamate receptor signaling pathway,GO:0023052//signaling,GO:0048545//response to steroid hormone stimulus,GO:0007276//gamete generation,GO:0008283//cell proliferation,GO:0050794//regulation of cellular process,GO:006500…	GO:0005623//cell,GO:0005886//plasma membrane,GO:0005887//integral to plasma membrane,GO:0044464//cell part,GO:0005737//cytoplasm,GO:0042995//cell projection,GO:0043005//neuron projection,GO:0031226//intrinsic to plasma membrane,GO:0031224//intrinsic to membrane,GO:0005622//intracellular,GO:0044459//plasma membrane part,GO:0097458//neuron part,GO:0044425//membrane part,GO:0071944//cell periphery,G…	GO:0004871//signal transducer activity,GO:0008528//G-protein coupled peptide receptor activity,GO:0033218//amide binding,GO:0004994//somatostatin receptor activity,GO:0004888//transmembrane signaling receptor activity,GO:0005488//binding,GO:0060089//molecular transducer activity,GO:0004930//G-protein coupled receptor activity,GO:0042277//peptide binding,GO:0030594//neurotransmitter receptor activ…	hsa04024//cAMP signaling pathway,hsa04080//Neuroactive ligand-receptor interaction,hsa04935//Growth hormone synthesis, secretion and action	0	0	0	0	2	2	0	3	0	14	13	9	0	0	0	0	0.005227	0.008361	0	0.009242	0	0.06473	0.042724	0.027489
ENSG00000102001	CACNA1F	calcium voltage-gated channel subunit alpha1 F	0	0	0	1.59399	2.88723	3.49214	0	2.65779	2.65779	0.00281417	0.414011	GO:0002253//activation of immune response,GO:0051239//regulation of multicellular organismal process,GO:0043269//regulation of ion transport,GO:0044765//single-organism transport,GO:0023052//signaling,GO:0050908//detection of light stimulus involved in visual perception,GO:0055082//cellular chemical homeostasis,GO:0001508//regulation of action potential,GO:0034220//ion transmembrane transport,GO:…	GO:0005623//cell,GO:0034702//ion channel complex,GO:0005929//cilium,GO:0005886//plasma membrane,GO:0044464//cell part,GO:0043025//neuronal cell body,GO:0042995//cell projection,GO:0032991//macromolecular complex,GO:0031224//intrinsic to membrane,GO:0005622//intracellular,GO:0034703//cation channel complex,GO:0072372//primary cilium,GO:0044459//plasma membrane part,GO:0043234//protein complex,GO:0…	GO:0015075//ion transmembrane transporter activity,GO:0005261//cation channel activity,GO:0072509//divalent inorganic cation transmembrane transporter activity,GO:0022803//passive transmembrane transporter activity,GO:0022843//voltage-gated cation channel activity,GO:0005488//binding,GO:0022891//substrate-specific transmembrane transporter activity,GO:0008324//cation transmembrane transporter act…	hsa04010//MAPK signaling pathway,hsa04020//Calcium signaling pathway,hsa04024//cAMP signaling pathway,hsa04022//cGMP-PKG signaling pathway,hsa04911//Insulin secretion,hsa04929//GnRH secretion,hsa04912//GnRH signaling pathway,hsa04921//Oxytocin signaling pathway,hsa04935//Growth hormone synthesis, secretion and action,hsa04924//Renin secretion,hsa04925//Aldosterone synthesis and secretion,hsa04927…	0	0	0	3	4	4	0	0	0	2	9	16	0	0	0	0.00888859	0.00993647	0.00787522	0	0	0	0.00347833	0.0183388	0.0302729
ENSG00000274049	INO80B-WBP1	INO80B-WBP1 readthrough (NMD candidate)	0	0	0	0	0	7.95242	0	2.65081	2.65081	1.79395e-08	8.70937e-05	GO:0051276//chromosome organization,GO:0016568//chromatin modification,GO:0071840//cellular component organization or biogenesis,GO:0006338//chromatin remodeling,GO:0009987//cellular process,GO:0044763//single-organism cellular process,GO:0006325//chromatin organization,GO:0016043//cellular component organization,GO:0006996//organelle organization,GO:0044699//single-organism process	GO:0005623//cell,GO:0044454//nuclear chromosome part,GO:0000790//nuclear chromatin,GO:0044464//cell part,GO:0031981//nuclear lumen,GO:0032991//macromolecular complex,GO:0097346//INO80-type complex,GO:0031974//membrane-enclosed lumen,GO:0043232//intracellular non-membrane-bounded organelle,GO:0043228//non-membrane-bounded organelle,GO:0043233//organelle lumen,GO:0005622//intracellular,GO:0000785//…	---	---	0	0	0	0	678	652	0	0	0	0	0	385	0	0	0	0	7.40244	6.68127	0	0	0	0	0	2.54696
ENSG00000060558	GNA15	G protein subunit alpha 15	0	0	2.43971	3.01183	3.70995	3.64775	0.813237	3.45651	2.64327	0.0122788	0.666587	GO:0007202//activation of phospholipase C activity,GO:0009203//ribonucleoside triphosphate catabolic process,GO:0010517//regulation of phospholipase activity,GO:0006152//purine nucleoside catabolic process,GO:0050790//regulation of catalytic activity,GO:0046483//heterocycle metabolic process,GO:0023052//signaling,GO:1900274//regulation of phospholipase C activity,GO:0055082//cellular chemical hom…	GO:0005623//cell,GO:0005886//plasma membrane,GO:0044464//cell part,GO:0032991//macromolecular complex,GO:0019897//extrinsic to plasma membrane,GO:0005622//intracellular,GO:0044459//plasma membrane part,GO:0043234//protein complex,GO:0044425//membrane part,GO:0071944//cell periphery,GO:0009898//internal side of plasma membrane,GO:0016020//membrane,GO:0019898//extrinsic to membrane,GO:0005834//hete…	GO:0017076//purine nucleotide binding,GO:0004871//signal transducer activity,GO:0035639//purine ribonucleoside triphosphate binding,GO:0032561//guanyl ribonucleotide binding,GO:0005515//protein binding,GO:0042578//phosphoric ester hydrolase activity,GO:0032403//protein complex binding,GO:0036094//small molecule binding,GO:1901363//heterocyclic compound binding,GO:0032555//purine ribonucleotide bi…	hsa04020//Calcium signaling pathway,hsa04926//Relaxin signaling pathway,hsa05146//Amoebiasis,hsa05142//Chagas disease	3	0	0	3	0	0	0	0	4	7	17	18	0.0230677	0	0	0.0202225	0	0	0	0	0.0244419	0.0488939	0.0847074	0.0789547
ENSG00000273819	ENPP7P7	ectonucleotide pyrophosphatase/phosphodiesterase 7 pseudogene 7	0	0	0	3.01183	2.18736	2.61497	0	2.60472	2.60472	0.00562286	0.528611	---	---	---	---	6	0	0	4	0	3	0	0	0	7	5	8	0.110485	0	0	0.075921	0	0.038027	0	0	0	0.127549	0.065758	0.09285
ENSG00000261011	AL136982.4	---	0	0	3.45378	3.01183	4.05664	4.19382	1.15126	3.7541	2.60284	0.042974	0.918511	---	---	---	---	4	0	0	0	0	2	0	0	9	7	22	27	0.050088	0	0	0	0	0.012934	0	0	0.118958	0.078221	0.189051	0.203302
ENSG00000275216	AL161431.1	---	1.79878	0	0	3.01183	3.25267	3.3177	0.599593	3.19407	2.59447	0.011033	0.647571	---	---	---	---	33	2	6	12	0	2	2	0	0	7	12	14	0.142594	0.00846042	0.0230982	0.0515718	0	0.00431246	0.00538954	0	0	0.02431	0.0355619	0.0359942
ENSG00000187902	SHISA7	shisa family member 7	0	0	0	2.59624	2.39661	2.75849	0	2.58378	2.58378	0.00657928	0.549361	GO:0051239//regulation of multicellular organismal process,GO:0023052//signaling,GO:0048168//regulation of neuronal synaptic plasticity,GO:0050794//regulation of cellular process,GO:0065007//biological regulation,GO:0031644//regulation of neurological system process,GO:0065008//regulation of biological quality,GO:0032501//multicellular organismal process,GO:0009987//cellular process,GO:0044763//s…	GO:0005623//cell,GO:0005886//plasma membrane,GO:0005887//integral to plasma membrane,GO:0044464//cell part,GO:0008328//ionotropic glutamate receptor complex,GO:0032991//macromolecular complex,GO:0031226//intrinsic to plasma membrane,GO:0031224//intrinsic to membrane,GO:0043235//receptor complex,GO:0044459//plasma membrane part,GO:0043234//protein complex,GO:0044425//membrane part,GO:0071944//cell…	---	---	3	0	0	0	0	2	0	0	0	5	6	9	0.0106368	0	0	0	0	0.00603399	0	0	0	0.0140466	0.0139127	0.0187476
ENSG00000168685	IL7R	interleukin 7 receptor	1.79878	0	0	2.01015	4.52602	3.00871	0.599593	3.18162	2.58203	0.00517198	0.513932	GO:0038111//interleukin-7-mediated signaling pathway,GO:0032943//mononuclear cell proliferation,GO:0010628//positive regulation of gene expression,GO:0042221//response to chemical stimulus,GO:0002704//negative regulation of leukocyte mediated immunity,GO:0051239//regulation of multicellular organismal process,GO:0002694//regulation of leukocyte activation,GO:0048585//negative regulation of respon…	GO:0005623//cell,GO:0005886//plasma membrane,GO:0044464//cell part,GO:0005576//extracellular region,GO:0031224//intrinsic to membrane,GO:0044459//plasma membrane part,GO:0044425//membrane part,GO:0071944//cell periphery,GO:0016020//membrane,GO:0009897//external side of plasma membrane,GO:0009986//cell surface,GO:0016021//integral to membrane	GO:0004871//signal transducer activity,GO:0004896//cytokine receptor activity,GO:0005515//protein binding,GO:0003823//antigen binding,GO:0004888//transmembrane signaling receptor activity,GO:0005488//binding,GO:0060089//molecular transducer activity,GO:0004917//interleukin-7 receptor activity,GO:0004872//receptor activity,GO:0038023//signaling receptor activity	hsa04630//JAK-STAT signaling pathway,hsa04068//FoxO signaling pathway,hsa04151//PI3K-Akt signaling pathway,hsa04060//Cytokine-cytokine receptor interaction,hsa04640//Hematopoietic cell lineage,hsa05200//Pathways in cancer,hsa05340//Primary immunodeficiency	0	0	2	2	3	4	2	0	0	3	31	11	0	0	0.00634374	0.0063544	0.00747375	0.0106056	0.00619221	0	0	0.00687809	0.0760584	0.0220686
ENSG00000135480	KRT7	keratin 7	1.79878	0	0	2.33275	3.35646	3.8536	0.599593	3.18094	2.58135	0.00868588	0.590429	GO:0031424//keratinization,GO:0012501//programmed cell death,GO:0060429//epithelium development,GO:0044764//multi-organism cellular process,GO:0051704//multi-organism process,GO:0032501//multicellular organismal process,GO:0016265//death,GO:0009987//cellular process,GO:0044763//single-organism cellular process,GO:0032502//developmental process,GO:0007275//multicellular organismal development,GO:0…	GO:0031988//membrane-bounded vesicle,GO:0005623//cell,GO:0043230//extracellular organelle,GO:0044464//cell part,GO:0005737//cytoplasm,GO:0044430//cytoskeletal part,GO:0032991//macromolecular complex,GO:0005576//extracellular region,GO:0043232//intracellular non-membrane-bounded organelle,GO:0043228//non-membrane-bounded organelle,GO:0065010//extracellular membrane-bounded organelle,GO:0031982//ve…	GO:0005515//protein binding,GO:0005198//structural molecule activity,GO:0005488//binding	---	0	8	0	0	0	0	2	0	0	4	13	21	0	0.0402599	0	0	0	0	0.0128224	0	0	0.0182151	0.0447131	0.0659526
ENSG00000226668	AL136981.1	---	1.79878	1.94465	0	3.3341	4.17493	3.97614	1.24781	3.82839	2.58058	0.00219306	0.3636	---	---	---	---	12	3	7	3	9	11	2	3	0	9	24	23	0.0450462	0.010182	0.032168	0.0118452	0.0355565	0.0448885	0.00618947	0.0110208	0	0.0305817	0.0710894	0.0575059
ENSG00000225938	AL109741.1	---	0	0	1.68377	4.18269	3.14084	2.0717	0.561257	3.13174	2.57049	0.00840721	0.590429	---	---	---	---	5	4	3	4	2	3	0	0	2	17	11	5	0.231341	0.187843	0.170334	0.197958	0.07592	0.153187	0	0	0.095796	0.831923	0.389556	0.147468
ENSG00000288208	---	---	0	1.94465	0	2.81895	3.544	3.22187	0.648216	3.19494	2.54672	0.0161863	0.72665	---	---	---	---	10	6	8	4	2	3	0	3	0	6	15	13	0.079725	0.044657	0.063353	0.029215	0.014127	0.022242	0	0.01563	0	0.044135	0.082308	0.061702
ENSG00000011465	DCN	decorin	0	0	1.68377	3.3341	2.74147	3.22187	0.561257	3.09915	2.53789	0.0144973	0.698833	GO:0010822//positive regulation of mitochondrion organization,GO:0030204//chondroitin sulfate metabolic process,GO:0072358//cardiovascular system development,GO:0043412//macromolecule modification,GO:0072359//circulatory system development,GO:0006469//negative regulation of protein kinase activity,GO:1901362//organic cyclic compound biosynthetic process,GO:0010628//positive regulation of gene exp…	GO:0005796//Golgi lumen,GO:0005623//cell,GO:0044437//vacuolar part,GO:0005615//extracellular space,GO:0044464//cell part,GO:0005737//cytoplasm,GO:0044420//extracellular matrix part,GO:0031974//membrane-enclosed lumen,GO:0005794//Golgi apparatus,GO:0005576//extracellular region,GO:0043233//organelle lumen,GO:0005622//intracellular,GO:0044422//organelle part,GO:0044421//extracellular region part,GO…	GO:0016740//transferase activity,GO:0019887//protein kinase regulator activity,GO:0005518//collagen binding,GO:0097367//carbohydrate derivative binding,GO:0047485//protein N-terminus binding,GO:0005515//protein binding,GO:1901363//heterocyclic compound binding,GO:0003676//nucleic acid binding,GO:0005488//binding,GO:0050840//extracellular matrix binding,GO:0019207//kinase regulator activity,GO:001…	hsa04350//TGF-beta signaling pathway,hsa05205//Proteoglycans in cancer	0	6	2	2	0	0	0	0	2	9	8	13	0	0.00941356	0.00338842	0.00260232	0	0	0	0	0.00287894	0.0141705	0.00971901	0.0137594
ENSG00000229951	FLJ31356	uncharacterized protein FLJ31356	0	0	0	2.01015	2.57932	3.00871	0	2.53273	2.53273	0.0069528	0.55963	---	---	---	---	0	0	0	0	10	0	0	0	0	3	7	11	0	0	0	0	0.0649688	0	0	0	0	0.013844	0.031353	0.047752
ENSG00000287115	---	---	0	0	2.43971	4.10019	3.14084	2.75849	0.813237	3.33317	2.51994	0.017832	0.740871	---	---	---	---	0	5	9	3	10	14	0	0	4	16	11	9	0	0.1768	0.373391	0.127679	0.383804	0.527216	0	0	0.158475	0.60094	0.295598	0.215608
ENSG00000277481	PKD1L3	polycystin 1 like 3, transient receptor potential channel interacting	0	0	0	3.18195	2.74147	1.5471	0	2.49017	2.49017	0.00675796	0.556084	GO:0009268//response to pH,GO:0050909//sensory perception of taste,GO:0042221//response to chemical stimulus,GO:0044765//single-organism transport,GO:0023052//signaling,GO:0010447//response to acidity,GO:0034220//ion transmembrane transport,GO:0050794//regulation of cellular process,GO:0065007//biological regulation,GO:0006816//calcium ion transport,GO:0009628//response to abiotic stimulus,GO:007…	GO:0031988//membrane-bounded vesicle,GO:0005623//cell,GO:0034702//ion channel complex,GO:0043230//extracellular organelle,GO:0005886//plasma membrane,GO:0044464//cell part,GO:0032991//macromolecular complex,GO:0005576//extracellular region,GO:0031224//intrinsic to membrane,GO:0043235//receptor complex,GO:0065010//extracellular membrane-bounded organelle,GO:0031982//vesicle,GO:0070062//extracellul…	GO:0004871//signal transducer activity,GO:0015075//ion transmembrane transporter activity,GO:0005261//cation channel activity,GO:0005515//protein binding,GO:0072509//divalent inorganic cation transmembrane transporter activity,GO:0022803//passive transmembrane transporter activity,GO:0004888//transmembrane signaling receptor activity,GO:0005488//binding,GO:0022891//substrate-specific transmembran…	hsa04742//Taste transduction	0	7	5	0	0	0	0	0	0	8	8	3	0	0.030525	0.018876	0	0	0	0	0	0	0.028883	0.022034	0.006717
ENSG00000163810	TGM4	transglutaminase 4	0	0	2.43971	1.59399	3.78628	4.51008	0.813237	3.29678	2.48354	0.00932325	0.610319	GO:0043412//macromolecule modification,GO:0044267//cellular protein metabolic process,GO:0008152//metabolic process,GO:0043170//macromolecule metabolic process,GO:0009987//cellular process,GO:0044260//cellular macromolecule metabolic process,GO:0044237//cellular metabolic process,GO:0019538//protein metabolic process,GO:0018149//peptide cross-linking,GO:0044238//primary metabolic process,GO:00064…	GO:0031988//membrane-bounded vesicle,GO:0005623//cell,GO:0043230//extracellular organelle,GO:0044464//cell part,GO:0005737//cytoplasm,GO:0005794//Golgi apparatus,GO:0005576//extracellular region,GO:0065010//extracellular membrane-bounded organelle,GO:0031982//vesicle,GO:0070062//extracellular vesicular exosome,GO:0005622//intracellular,GO:0044421//extracellular region part,GO:0043231//intracellul…	GO:0016740//transferase activity,GO:0016746//transferase activity, transferring acyl groups,GO:0005488//binding,GO:0003824//catalytic activity,GO:0016755//transferase activity, transferring amino-acyl groups,GO:0043167//ion binding,GO:0043169//cation binding,GO:0046872//metal ion binding,GO:0003810//protein-glutamine gamma-glutamyltransferase activity	---	1	0	5	0	0	0	0	0	4	2	18	34	0.00248266	0	0.0170142	0	0	0	0	0	0.0148405	0.00615713	0.0480394	0.0769633
ENSG00000275613	AC243830.1	---	0	2.93521	0	3.01183	3.85876	3.49214	0.978404	3.45425	2.47584	0.0438739	0.920251	---	---	---	---	4	8	13	5	0	7	0	7	0	7	19	16	0.033573	0.0656314	0.117439	0.0350316	0	0.0529499	0	0.0448957	0	0.0520294	0.109706	0.081174
ENSG00000218347	HNRNPA1P1	heterogeneous nuclear ribonucleoprotein A1 pseudogene 1	0	0	0	3.47172	1.64746	2.27638	0	2.46519	2.46519	0.00642414	0.544126	---	---	---	---	2	0	3	0	0	0	0	0	0	10	3	6	0.03626	0	0.071734	0	0	0	0	0	0	0.201122	0.042402	0.083747
ENSG00000223443	USP17L2	ubiquitin specific peptidase 17-like family member 2	0	2.26281	2.93319	3.01183	3.78628	5.75978	1.732	4.18596	2.45396	0.00139383	0.280283	GO:0009203//ribonucleoside triphosphate catabolic process,GO:0051276//chromosome organization,GO:0043412//macromolecule modification,GO:0051346//negative regulation of hydrolase activity,GO:0016568//chromatin modification,GO:0006152//purine nucleoside catabolic process,GO:0051248//negative regulation of protein metabolic process,GO:0051726//regulation of cell cycle,GO:0002253//activation of immun…	GO:0005623//cell,GO:0044432//endoplasmic reticulum part,GO:0044464//cell part,GO:0005737//cytoplasm,GO:0005783//endoplasmic reticulum,GO:0012505//endomembrane system,GO:0031090//organelle membrane,GO:0005622//intracellular,GO:0044422//organelle part,GO:0044425//membrane part,GO:0043231//intracellular membrane-bounded organelle,GO:0043226//organelle,GO:0044444//cytoplasmic part,GO:0016020//membran…	GO:0005515//protein binding,GO:0016462//pyrophosphatase activity,GO:0005488//binding,GO:0008234//cysteine-type peptidase activity,GO:0004843//ubiquitin-specific protease activity,GO:0070011//peptidase activity, acting on L-amino acid peptides,GO:0003924//GTPase activity,GO:0003824//catalytic activity,GO:0008233//peptidase activity,GO:0017111//nucleoside-triphosphatase activity,GO:0016817//hydrola…	---	4	5	5	5	0	2	0	4	6	7	18	83	0.045589	0.05244	0.053019	0.058622	0	0.015241	0	0.036749	0.062504	0.065398	0.143198	0.579944
ENSG00000196109	ZNF676	zinc finger protein 676	0	0	0	2.01015	2.88723	2.45559	0	2.45099	2.45099	0.00995827	0.616132	GO:1901362//organic cyclic compound biosynthetic process,GO:0018130//heterocycle biosynthetic process,GO:0046483//heterocycle metabolic process,GO:0060255//regulation of macromolecule metabolic process,GO:0019219//regulation of nucleobase-containing compound metabolic process,GO:0010467//gene expression,GO:0044249//cellular biosynthetic process,GO:2001141//regulation of RNA biosynthetic process,G…	GO:0005623//cell,GO:0044464//cell part,GO:0005622//intracellular,GO:0043231//intracellular membrane-bounded organelle,GO:0043226//organelle,GO:0043229//intracellular organelle,GO:0043227//membrane-bounded organelle,GO:0044424//intracellular part,GO:0005634//nucleus	GO:0003677//DNA binding,GO:1901363//heterocyclic compound binding,GO:0003676//nucleic acid binding,GO:0005488//binding,GO:0097159//organic cyclic compound binding,GO:0043167//ion binding,GO:0043169//cation binding,GO:0046872//metal ion binding	hsa05168//Herpes simplex virus 1 infection	6	0	5	4	0	3	0	0	0	3	9	7	0.0227562	0	0.0233185	0.0187246	0	0.00891143	0	0	0	0.00877577	0.0262598	0.0174103
ENSG00000274213	AC015912.3	---	0	0	2.93319	2.33275	3.85876	3.97614	0.977731	3.38922	2.41149	0.0359232	0.872367	---	---	---	---	0	9	0	11	4	9	0	0	6	4	19	23	0	0.588979	0	0.714098	0.228417	0.527749	0	0	0.358647	0.209315	0.836521	0.871366
ENSG00000258590	NBEAP1	neurobeachin pseudogene 1	0	0.963336	0	2.01015	2.74147	3.40755	0.321112	2.71973	2.39861	0.013193	0.674038	---	---	---	---	0	0	0	0	3	0	0	1	0	3	8	15	0	0	0	0	0.0149208	0	0	0.00480213	0	0.0112618	0.0315649	0.0512367
ENSG00000105851	PIK3CG	phosphatidylinositol-4,5-bisphosphate 3-kinase catalytic subunit gamma	0	0	3.12835	2.01015	4.38587	3.91617	1.04278	3.4374	2.39462	0.036389	0.875492	GO:0072676//lymphocyte migration,GO:0072358//cardiovascular system development,GO:0022610//biological adhesion,GO:0045860//positive regulation of protein kinase activity,GO:0043412//macromolecule modification,GO:0032943//mononuclear cell proliferation,GO:0060326//cell chemotaxis,GO:0072359//circulatory system development,GO:0051591//response to cAMP,GO:0000165//MAPK cascade,GO:0042221//response t…	GO:0044445//cytosolic part,GO:0005623//cell,GO:0042629//mast cell granule,GO:0005886//plasma membrane,GO:0005944//1-phosphatidylinositol-4-phosphate 3-kinase, class IB complex,GO:0044464//cell part,GO:0005737//cytoplasm,GO:0032991//macromolecular complex,GO:0005622//intracellular,GO:0005942//phosphatidylinositol 3-kinase complex,GO:0043234//protein complex,GO:0043231//intracellular membrane-bound…	GO:0016740//transferase activity,GO:0005057//receptor signaling protein activity,GO:0017076//purine nucleotide binding,GO:0052813//phosphatidylinositol bisphosphate kinase activity,GO:0004871//signal transducer activity,GO:0035639//purine ribonucleoside triphosphate binding,GO:0016303//1-phosphatidylinositol-3-kinase activity,GO:0046934//phosphatidylinositol-4,5-bisphosphate 3-kinase activity,GO:…	hsa00562//Inositol phosphate metabolism,hsa04371//Apelin signaling pathway,hsa04072//Phospholipase D signaling pathway,hsa04022//cGMP-PKG signaling pathway,hsa04151//PI3K-Akt signaling pathway,hsa04611//Platelet activation,hsa04062//Chemokine signaling pathway,hsa04921//Oxytocin signaling pathway,hsa04261//Adrenergic signaling in cardiomyocytes,hsa04725//Cholinergic synapse,hsa05167//Kaposi sarco…	0	4	0	0	2	0	0	0	7	3	28	22	0	0.0089717	0	0	0.0051763	0	0	0	0.0178507	0.00533266	0.0552175	0.0373777
ENSG00000228063	LYPLAL1-AS1	LYPLAL1 antisense RNA 1 (head to head)	2.57495	0	2.1107	4.01268	3.70995	4.14241	1.56188	3.95501	2.39313	0.00439378	0.49368	---	---	---	---	2	4	7	2	2	3	4	0	3	15	17	26	0.00427464	0.0135603	0.0291018	0.00627519	0.00743563	0.00821518	0.0155873	0	0.0110504	0.0517862	0.0424714	0.0612858
ENSG00000180787	ZFP3	ZFP3 zinc finger protein	0	0	0	2.01015	2.88723	2.27638	0	2.39125	2.39125	0.0123836	0.668009	GO:1901362//organic cyclic compound biosynthetic process,GO:0018130//heterocycle biosynthetic process,GO:0046483//heterocycle metabolic process,GO:0060255//regulation of macromolecule metabolic process,GO:0019219//regulation of nucleobase-containing compound metabolic process,GO:0010467//gene expression,GO:0044249//cellular biosynthetic process,GO:2001141//regulation of RNA biosynthetic process,G…	GO:0005623//cell,GO:0044464//cell part,GO:0005622//intracellular,GO:0043231//intracellular membrane-bounded organelle,GO:0043226//organelle,GO:0043229//intracellular organelle,GO:0043227//membrane-bounded organelle,GO:0044424//intracellular part,GO:0005634//nucleus	GO:0003700//sequence-specific DNA binding transcription factor activity,GO:0003677//DNA binding,GO:1901363//heterocyclic compound binding,GO:0003676//nucleic acid binding,GO:0005488//binding,GO:0097159//organic cyclic compound binding,GO:0043167//ion binding,GO:0043169//cation binding,GO:0001071//nucleic acid binding transcription factor activity,GO:0046872//metal ion binding	---	8	19	0	0	0	7	0	0	0	3	9	6	0.032452	0.083162	0	0	0	0.02535	0	0	0	0.008275	0.025351	0.013794
ENSG00000134443	GRP	gastrin releasing peptide	0	0	0	2.01015	2.88723	2.27638	0	2.39125	2.39125	0.0123836	0.668009	GO:0071705//nitrogen compound transport,GO:0044708//single-organism behavior,GO:0046883//regulation of hormone secretion,GO:0051050//positive regulation of transport,GO:0045745//positive regulation of G-protein coupled receptor protein signaling pathway,GO:0044765//single-organism transport,GO:0023052//signaling,GO:0050794//regulation of cellular process,GO:0065007//biological regulation,GO:00363…	GO:0031988//membrane-bounded vesicle,GO:0005623//cell,GO:0034774//secretory granule lumen,GO:0005615//extracellular space,GO:0044464//cell part,GO:0005737//cytoplasm,GO:0031974//membrane-enclosed lumen,GO:0005576//extracellular region,GO:0031410//cytoplasmic vesicle,GO:0031983//vesicle lumen,GO:0031982//vesicle,GO:0043233//organelle lumen,GO:0005622//intracellular,GO:0044422//organelle part,GO:00…	GO:0005515//protein binding,GO:0005102//receptor binding,GO:0005488//binding,GO:0005179//hormone activity,GO:0004872//receptor activity,GO:0005184//neuropeptide hormone activity	hsa04080//Neuroactive ligand-receptor interaction	0	0	0	0	0	0	0	0	0	3	9	6	0	0	0	0	0	0	0	0	0	0.0482513	0.140676	0.0887597
ENSG00000230479	AP000695.1	---	0	0	2.1107	3.47172	2.57932	3.22187	0.703565	3.09097	2.38741	0.0262563	0.81594	---	---	---	---	3	0	0	2	3	5	0	0	3	10	7	13	0.057496	0	0	0.030127	0.050217	0.102831	0	0	0.06233	0.215709	0.120849	0.186117
ENSG00000286449	---	---	0	0	2.1107	1.59399	3.70995	3.91617	0.703565	3.07337	2.36981	0.015047	0.70727	---	---	---	---	3	0	3	3	3	3	0	0	3	2	17	22	0.014844	0	0.011351	0.01138	0.011085	0.014317	0	0	0.015899	0.008947	0.062136	0.0713
ENSG00000186163	TRY2P	trypsinogen-like pseudogene	0	0	0	1.59399	2.74147	2.75849	0	2.36465	2.36465	0.0120751	0.664531	---	---	---	---	0	0	0	0	3	1	0	0	0	2	8	9	0	0	0	0	0.0287157	0.00424506	0	0	0	0.011943	0.0485096	0.0436918
ENSG00000179869	ABCA13	ATP binding cassette subfamily A member 13	0	2.52333	1.68377	1.59399	4.61241	5.07378	1.40237	3.76006	2.35769	0.00204769	0.357174	GO:0009203//ribonucleoside triphosphate catabolic process,GO:0006152//purine nucleoside catabolic process,GO:0046483//heterocycle metabolic process,GO:0044765//single-organism transport,GO:0006887//exocytosis,GO:1901575//organic substance catabolic process,GO:1901657//glycosyl compound metabolic process,GO:0009116//nucleoside metabolic process,GO:0045321//leukocyte activation,GO:0016192//vesicle-…	GO:0031988//membrane-bounded vesicle,GO:0005623//cell,GO:0005766//primary lysosome,GO:0044437//vacuolar part,GO:0005886//plasma membrane,GO:0044464//cell part,GO:0005737//cytoplasm,GO:0005774//vacuolar membrane,GO:0012506//vesicle membrane,GO:0031410//cytoplasmic vesicle,GO:0031224//intrinsic to membrane,GO:0012505//endomembrane system,GO:0031090//organelle membrane,GO:0031982//vesicle,GO:0005622…	GO:0017076//purine nucleotide binding,GO:0035639//purine ribonucleoside triphosphate binding,GO:0015399//primary active transmembrane transporter activity,GO:0016820//hydrolase activity, acting on acid anhydrides, catalyzing transmembrane movement of substances,GO:0016887//ATPase activity,GO:0036094//small molecule binding,GO:0022804//active transmembrane transporter activity,GO:1901363//heterocy…	hsa02010//ABC transporters	4	0	0	0	0	0	0	5	2	2	33	51	0.00390346	0	0	0	0	0	0	0.00516136	0.00210491	0.00186613	0.0262005	0.0355477
ENSG00000239774	AC125618.1	---	0	0	0	2.01015	1.94252	3.11922	0	2.3573	2.3573	0.0119541	0.664531	---	---	---	---	2	0	1	0	0	0	0	0	0	3	4	12	0.047732	0	0.02444	0	0	0	0	0	0	0.080433	0.094365	0.265026
ENSG00000278338	VWA8-AS1	VWA8 antisense RNA 1 (head to head)	0	2.26281	0	3.3341	3.70995	2.27638	0.75427	3.10681	2.35254	0.0325847	0.852762	---	---	---	---	6	4	7	4	0	6	0	4	0	9	17	6	0.0586549	0.0326896	0.0698243	0.0323318	0	0.0493825	0	0.0308852	0	0.0819938	0.10977	0.0363487
ENSG00000267459	AC006116.7	---	1.16326	0.963336	1.07473	3.01183	3.92778	3.3177	1.06711	3.41911	2.352	0.00497878	0.510725	---	---	---	---	8	2	8	5	2	7	1	1	1	7	20	14	0.228486	0.048257	0.232763	0.146803	0.050765	0.18056	0.031166	0.016674	0.011715	0.186538	0.392625	0.245769
ENSG00000230823	CBX1P1	chromobox 1 pseudogene 1	0	0	0	2.01015	2.74147	2.27638	0	2.34267	2.34267	0.0154736	0.715451	---	---	---	---	4	3	1	0	2	2	0	0	0	3	8	6	0.158216	0.110214	0.043811	0	0.076571	0.074429	0	0	0	0.108645	0.274406	0.170249
ENSG00000287919	---	---	0	0	0	3.01183	2.74147	1.19	0	2.31444	2.31444	0.0119197	0.664531	---	---	---	---	6	0	0	0	0	4	0	0	0	7	8	2	0.04125	0	0	0	0	0.024039	0	0	0	0.045314	0.041038	0.007234
ENSG00000130307	USHBP1	USH1 protein network component harmonin binding protein 1	0	1.53587	0	2.81895	3.35646	2.27638	0.511956	2.81726	2.3053	0.0302621	0.847576	---	---	GO:0005515//protein binding,GO:0019904//protein domain specific binding,GO:0005488//binding,GO:0030165//PDZ domain binding	---	2	7	6	0	3	0	0	2	0	6	13	6	0.00742314	0.0249821	0.0252812	0	0.00875861	0	0	0.00660809	0	0.0206766	0.0368148	0.0136033
ENSG00000254759	NAP1L1P1	nucleosome assembly protein 1 like 1 pseudogene 1	0	0	2.43971	3.47172	3.25267	2.61497	0.813237	3.11312	2.29989	0.0442841	0.921607	---	---	---	---	2	6	2	2	0	9	0	0	4	10	12	8	0.03785	0.125098	0.035197	0.024431	0	0.16457	0	0	0.074774	0.182254	0.172334	0.094461
ENSG00000121764	HCRTR1	hypocretin receptor 1	0	0	0	2.81895	2.88723	1.19	0	2.29873	2.29873	0.0128822	0.671543	GO:0007631//feeding behavior,GO:0000165//MAPK cascade,GO:0042221//response to chemical stimulus,GO:0044708//single-organism behavior,GO:0030431//sleep,GO:0051239//regulation of multicellular organismal process,GO:0043410//positive regulation of MAPK cascade,GO:0007623//circadian rhythm,GO:0023052//signaling,GO:0055082//cellular chemical homeostasis,GO:0022410//circadian sleep/wake cycle process,G…	GO:0005623//cell,GO:0005886//plasma membrane,GO:0005887//integral to plasma membrane,GO:0044464//cell part,GO:0031226//intrinsic to plasma membrane,GO:0031224//intrinsic to membrane,GO:0044459//plasma membrane part,GO:0044425//membrane part,GO:0071944//cell periphery,GO:0016020//membrane,GO:0016021//integral to membrane	GO:0004871//signal transducer activity,GO:0042562//hormone binding,GO:0008528//G-protein coupled peptide receptor activity,GO:0016499//orexin receptor activity,GO:0033218//amide binding,GO:0017046//peptide hormone binding,GO:0004888//transmembrane signaling receptor activity,GO:0005488//binding,GO:0060089//molecular transducer activity,GO:0004930//G-protein coupled receptor activity,GO:0042277//p…	hsa04080//Neuroactive ligand-receptor interaction	1	3	3	3	0	0	0	0	0	6	9	2	0.00868619	0.0166428	0.0244173	0.0226156	0	0	0	0	0	0.0424436	0.0508863	0.00930714
ENSG00000284969	---	---	0	0	2.1107	2.59624	3.78628	2.61497	0.703565	2.99916	2.2956	0.0302597	0.847576	---	---	---	---	0	0	8	3	6	0	0	0	3	5	18	8	0	0	0.18165	0.0539295	0.119911	0	0	0	0.0596448	0.0798036	0.279656	0.0918941
ENSG00000188223	AD000671.1	---	5.69557	3.93047	6.44781	8.03027	7.01088	7.90692	5.35795	7.64936	2.29141	0.00476199	0.505054	---	---	---	---	182	172	142	124	75	0	41	15	78	258	180	373	3.93207	3.82855	3.15762	2.76721	1.60537	0	1.0247	0.287661	1.74423	5.14035	2.69817	4.87937
ENSG00000230310	AC010422.1	---	0	0	0	2.33275	2.39661	2.0717	0	2.26702	2.26702	0.0218975	0.787073	---	---	---	---	1	2	1	3	0	2	0	0	0	4	6	5	0.040643	0.05987	0.041854	0.122003	0	0.071478	0	0	0	0.130831	0.148006	0.11614
ENSG00000165841	CYP2C19	cytochrome P450 family 2 subfamily C member 19	0	0	2.1107	2.81895	3.62936	2.45559	0.703565	2.96797	2.2644	0.0358407	0.872367	GO:0019369//arachidonic acid metabolic process,GO:0006721//terpenoid metabolic process,GO:0042221//response to chemical stimulus,GO:0009410//response to xenobiotic stimulus,GO:0006629//lipid metabolic process,GO:0046483//heterocycle metabolic process,GO:0006805//xenobiotic metabolic process,GO:0008152//metabolic process,GO:0009056//catabolic process,GO:0006082//organic acid metabolic process,GO:0…	GO:0005623//cell,GO:0044432//endoplasmic reticulum part,GO:0044464//cell part,GO:0005737//cytoplasm,GO:0005783//endoplasmic reticulum,GO:0012505//endomembrane system,GO:0031090//organelle membrane,GO:0005622//intracellular,GO:0044422//organelle part,GO:0044425//membrane part,GO:0043231//intracellular membrane-bounded organelle,GO:0043226//organelle,GO:0044444//cytoplasmic part,GO:0016020//membran…	GO:0005506//iron ion binding,GO:0046906//tetrapyrrole binding,GO:0005515//protein binding,GO:0008392//arachidonic acid epoxygenase activity,GO:1901363//heterocyclic compound binding,GO:0005488//binding,GO:0019825//oxygen binding,GO:0008391//arachidonic acid monooxygenase activity,GO:0046914//transition metal ion binding,GO:0016705//oxidoreductase activity, acting on paired donors, with incorporat…	hsa00590//Arachidonic acid metabolism,hsa00591//Linoleic acid metabolism,hsa00982//Drug metabolism - cytochrome P450,hsa04726//Serotonergic synapse,hsa05204//Chemical carcinogenesis - DNA adducts	3	2	0	0	0	5	0	0	3	6	16	7	0.0101586	0.00697053	0	0	0	0.0162562	0	0	0.00750084	0.0188609	0.0368525	0.0137399
ENSG00000167608	TMC4	transmembrane channel like 4	1.79878	0	1.68377	2.81895	4.33595	3.11922	1.16085	3.42471	2.26386	0.00787976	0.582143	GO:0044765//single-organism transport,GO:0051234//establishment of localization,GO:0044699//single-organism process,GO:0006811//ion transport,GO:0051179//localization,GO:0006810//transport	GO:0031988//membrane-bounded vesicle,GO:0043230//extracellular organelle,GO:0005576//extracellular region,GO:0031224//intrinsic to membrane,GO:0065010//extracellular membrane-bounded organelle,GO:0031982//vesicle,GO:0070062//extracellular vesicular exosome,GO:0044421//extracellular region part,GO:0044425//membrane part,GO:0043226//organelle,GO:0016020//membrane,GO:0043227//membrane-bounded organe…	---	---	6	9	9	6	5	12	2	0	2	6	27	12	0.0325069	0.0554619	0.0643515	0.0380904	0.0234129	0.0663727	0.01526	0	0.0106331	0.0318391	0.128857	0.0444415
ENSG00000128564	VGF	VGF nerve growth factor inducible	1.79878	3.51702	4.6633	3.3341	5.81899	7.60845	3.32637	5.58718	2.26081	0.031006	0.850924	GO:0071705//nitrogen compound transport,GO:0043412//macromolecule modification,GO:0051591//response to cAMP,GO:0042221//response to chemical stimulus,GO:0051239//regulation of multicellular organismal process,GO:0044765//single-organism transport,GO:0045137//development of primary sexual characteristics,GO:0023052//signaling,GO:0046660//female sex differentiation,GO:0046545//development of primar…	GO:0031988//membrane-bounded vesicle,GO:0005623//cell,GO:0044432//endoplasmic reticulum part,GO:0005615//extracellular space,GO:0044464//cell part,GO:0005737//cytoplasm,GO:0031974//membrane-enclosed lumen,GO:0005576//extracellular region,GO:0005783//endoplasmic reticulum,GO:0031410//cytoplasmic vesicle,GO:0031982//vesicle,GO:0043233//organelle lumen,GO:0005622//intracellular,GO:0044422//organelle…	GO:0005515//protein binding,GO:0005102//receptor binding,GO:0005488//binding,GO:0005179//hormone activity,GO:0004872//receptor activity,GO:0008083//growth factor activity,GO:0005184//neuropeptide hormone activity	hsa04080//Neuroactive ligand-receptor interaction	29	17	20	13	21	27	2	11	22	9	78	303	0.236678	0.140078	0.165566	0.110076	0.166544	0.205166	0.0148881	0.0783186	0.181597	0.0628332	0.444423	1.51873
ENSG00000251349	MSANTD3-TMEFF1	MSANTD3-TMEFF1 readthrough	5.20747	8.00281	6.41077	8.67169	8.49764	9.21982	6.54035	8.79639	2.25604	0.0193478	0.756272	---	GO:0031224//intrinsic to membrane,GO:0044425//membrane part,GO:0016020//membrane,GO:0016021//integral to membrane	---	---	210	191	303	238	554	60	29	269	76	403	507	929	2.25585	2.11586	3.36636	2.64935	5.96161	0.601077	0.357223	2.60532	0.845891	4.01141	3.78211	6.06603
ENSG00000261644	AC007728.2	---	0	0	1.68377	1.59399	3.35646	3.49214	0.561257	2.8142	2.25294	0.0231813	0.800095	---	---	---	---	2	2	0	0	0	0	0	0	2	2	13	16	0.0112234	0.00799231	0	0	0	0	0	0	0.012328	0.0119265	0.0552326	0.0572204
ENSG00000286292	---	---	0	0	0	1.59399	2.88723	2.27638	0	2.25253	2.25253	0.0181134	0.745238	---	---	---	---	0	0	0	0	4	0	0	0	0	2	9	6	0	0	0	0	0.059679	0	0	0	0	0.027793	0.109568	0.058975
ENSG00000214401	KANSL1-AS1	KANSL1 antisense RNA 1	0	1.94465	2.1107	3.59736	2.57932	4.62693	1.35178	3.6012	2.24942	0.00712686	0.565119	---	---	---	---	7	4	5	10	10	2	0	3	3	11	7	37	0.15459	0.0731208	0.101697	0.191679	0.222357	0.0374618	0	0.0452876	0.0476565	0.196514	0.0924632	0.48849
ENSG00000188910	GJB3	gap junction protein beta 3	0	0	0	2.33275	2.57932	1.83312	0	2.2484	2.2484	0.0219326	0.787073	GO:0042221//response to chemical stimulus,GO:0009792//embryo development ending in birth or egg hatching,GO:0044765//single-organism transport,GO:0032526//response to retinoic acid,GO:0007276//gamete generation,GO:0001890//placenta development,GO:0048609//multicellular organismal reproductive process,GO:0019953//sexual reproduction,GO:0032501//multicellular organismal process,GO:0009987//cellular…	GO:0005623//cell,GO:0030054//cell junction,GO:0005886//plasma membrane,GO:0044464//cell part,GO:0005737//cytoplasm,GO:0032991//macromolecular complex,GO:0031224//intrinsic to membrane,GO:0005911//cell-cell junction,GO:0005622//intracellular,GO:0044459//plasma membrane part,GO:0043234//protein complex,GO:0044425//membrane part,GO:0043231//intracellular membrane-bounded organelle,GO:0071944//cell p…	GO:0022829//wide pore channel activity,GO:0022803//passive transmembrane transporter activity,GO:0005243//gap junction channel activity,GO:0015267//channel activity,GO:0022857//transmembrane transporter activity,GO:0005215//transporter activity	---	8	0	2	4	0	0	0	0	0	4	7	4	0.070234	0	0.0176075	0.0311418	0	0	0	0	0	0.0303697	0.043621	0.0222754
ENSG00000197632	SERPINB2	serpin family B member 2	0	1.53587	0	2.01015	3.14084	3.11922	0.511956	2.75674	2.24478	0.0336596	0.856845	GO:0051346//negative regulation of hydrolase activity,GO:0042221//response to chemical stimulus,GO:1900047//negative regulation of hemostasis,GO:0051239//regulation of multicellular organismal process,GO:0012501//programmed cell death,GO:0050790//regulation of catalytic activity,GO:0023052//signaling,GO:0050794//regulation of cellular process,GO:0065007//biological regulation,GO:0052548//regulati…	GO:0005623//cell,GO:0005886//plasma membrane,GO:0005615//extracellular space,GO:0044464//cell part,GO:0005737//cytoplasm,GO:0005576//extracellular region,GO:0005622//intracellular,GO:0044421//extracellular region part,GO:0071944//cell periphery,GO:0016020//membrane,GO:0044424//intracellular part	GO:0017171//serine hydrolase activity,GO:0008236//serine-type peptidase activity,GO:0030414//peptidase inhibitor activity,GO:0061135//endopeptidase regulator activity,GO:0061134//peptidase regulator activity,GO:0004866//endopeptidase inhibitor activity,GO:0004867//serine-type endopeptidase inhibitor activity,GO:0030234//enzyme regulator activity,GO:0004252//serine-type endopeptidase activity,GO:0…	hsa04610//Complement and coagulation cascades	8	0	0	2	0	0	0	2	0	3	11	12	0.0634801	0	0	0.0153751	0	0	0	0.0120392	0	0.0219769	0.0598541	0.0570882
ENSG00000250366	TUNAR	TCL1 upstream neural differentiation-associated RNA	1.79878	2.74392	0	2.33275	4.28425	4.58902	1.51423	3.73534	2.22111	0.00867107	0.590429	GO:0045165//cell fate commitment,GO:1901362//organic cyclic compound biosynthetic process,GO:0010628//positive regulation of gene expression,GO:0051726//regulation of cell cycle,GO:0018130//heterocycle biosynthetic process,GO:0035563//positive regulation of chromatin binding,GO:0046483//heterocycle metabolic process,GO:0060255//regulation of macromolecule metabolic process,GO:0009891//positive re…	GO:0005623//cell,GO:0044464//cell part,GO:0005737//cytoplasm,GO:0032991//macromolecular complex,GO:0031224//intrinsic to membrane,GO:0005622//intracellular,GO:0030529//ribonucleoprotein complex,GO:0044425//membrane part,GO:0043231//intracellular membrane-bounded organelle,GO:0043226//organelle,GO:0016020//membrane,GO:0043229//intracellular organelle,GO:0043227//membrane-bounded organelle,GO:00444…	GO:0003682//chromatin binding,GO:0005488//binding	---	4	0	0	0	4	3	2	6	0	4	26	36	0.0227053	0	0	0	0.0230702	0.0121298	0.010365	0.0319626	0	0.0215407	0.114968	0.136176
ENSG00000118785	SPP1	secreted phosphoprotein 1	0	2.26281	0	3.91951	2.18736	2.75849	0.75427	2.95512	2.20085	0.0467073	0.933456	GO:0061387//regulation of extent of cell growth,GO:0046852//positive regulation of bone remodeling,GO:0045926//negative regulation of growth,GO:0006710//androgen catabolic process,GO:0022610//biological adhesion,GO:0043412//macromolecule modification,GO:0007566//embryo implantation,GO:1901362//organic cyclic compound biosynthetic process,GO:0010628//positive regulation of gene expression,GO:00422…	GO:0031988//membrane-bounded vesicle,GO:0005623//cell,GO:0044432//endoplasmic reticulum part,GO:0043230//extracellular organelle,GO:0005615//extracellular space,GO:0044464//cell part,GO:0005737//cytoplasm,GO:0042995//cell projection,GO:0031974//membrane-enclosed lumen,GO:0005794//Golgi apparatus,GO:0005576//extracellular region,GO:0005783//endoplasmic reticulum,GO:0065010//extracellular membrane-…	GO:0005515//protein binding,GO:0005102//receptor binding,GO:0005125//cytokine activity,GO:0005488//binding,GO:0050840//extracellular matrix binding,GO:0004872//receptor activity	hsa04371//Apelin signaling pathway,hsa04151//PI3K-Akt signaling pathway,hsa04512//ECM-receptor interaction,hsa04510//Focal adhesion,hsa04620//Toll-like receptor signaling pathway,hsa04929//GnRH secretion,hsa05165//Human papillomavirus infection	5	0	6	11	3	11	0	4	0	14	5	9	0.0460543	0	0.0420985	0.10345	0.0193859	0.0980319	0	0.0283769	0	0.102862	0.0205159	0.0474127
ENSG00000198569	SLC34A3	solute carrier family 34 member 3	0	0	0	2.01015	1.94252	2.61497	0	2.18921	2.18921	0.0265341	0.817031	GO:0006814//sodium ion transport,GO:0035435//phosphate ion transmembrane transport,GO:0035725//sodium ion transmembrane transport,GO:0044765//single-organism transport,GO:0055082//cellular chemical homeostasis,GO:0030002//cellular anion homeostasis,GO:0030643//cellular phosphate ion homeostasis,GO:0015672//monovalent inorganic cation transport,GO:0072506//trivalent inorganic anion homeostasis,GO:…	GO:0005623//cell,GO:0005903//brush border,GO:0031526//brush border membrane,GO:0005886//plasma membrane,GO:0044464//cell part,GO:0005737//cytoplasm,GO:0042995//cell projection,GO:0031224//intrinsic to membrane,GO:0031982//vesicle,GO:0005622//intracellular,GO:0044459//plasma membrane part,GO:0044425//membrane part,GO:0071944//cell periphery,GO:0043226//organelle,GO:0016324//apical plasma membrane,…	GO:0008509//anion transmembrane transporter activity,GO:0015075//ion transmembrane transporter activity,GO:0022804//active transmembrane transporter activity,GO:0015077//monovalent inorganic cation transmembrane transporter activity,GO:0005436//sodium:phosphate symporter activity,GO:0022891//substrate-specific transmembrane transporter activity,GO:0008324//cation transmembrane transporter activit…	hsa04928//Parathyroid hormone synthesis, secretion and action,hsa04978//Mineral absorption	11	7	6	6	8	6	0	0	0	3	4	8	0.0990211	0.0604309	0.0541758	0.0509136	0.0706588	0.0531844	0	0	0	0.025315	0.0247846	0.0456921
ENSG00000272508	AL136982.6	---	0	0	0	2.01015	1.94252	2.61497	0	2.18921	2.18921	0.0265341	0.817031	---	---	---	---	6	3	2	0	2	2	0	0	0	3	4	8	0.094795	0.047889	0.03386	0	0.027235	0.029364	0	0	0	0.035448	0.041542	0.081341
ENSG00000184560	C17orf74	chromosome 17 open reading frame 74	0	0	0	2.81895	2.18736	1.5471	0	2.18447	2.18447	0.0239165	0.805529	---	---	---	---	8	4	0	5	0	8	0	0	0	6	5	3	0.102042	0.049257	0	0.068165	0	0.099972	0	0	0	0.064793	0.037857	0.02127
ENSG00000050730	TNIP3	TNFAIP3 interacting protein 3	0	0	0	1.59399	2.88723	2.0717	0	2.18431	2.18431	0.0226431	0.794118	GO:0043412//macromolecule modification,GO:1901362//organic cyclic compound biosynthetic process,GO:0010628//positive regulation of gene expression,GO:0042221//response to chemical stimulus,GO:0002253//activation of immune response,GO:0018130//heterocycle biosynthetic process,GO:0002218//activation of innate immune response,GO:0048585//negative regulation of response to stimulus,GO:0046483//hetero…	GO:0005623//cell,GO:0044464//cell part,GO:0005737//cytoplasm,GO:0005622//intracellular,GO:0044444//cytoplasmic part,GO:0044424//intracellular part,GO:0005829//cytosol	GO:0031593//polyubiquitin binding,GO:0005515//protein binding,GO:0005488//binding,GO:0032182//small conjugating protein binding,GO:0043130//ubiquitin binding,GO:0019901//protein kinase binding,GO:0019899//enzyme binding,GO:0019900//kinase binding	---	0	6	2	0	6	0	0	0	0	2	9	5	0	0.0368335	0.0101449	0	0.031964	0	0	0	0	0.00956708	0.0331673	0.0147611
ENSG00000268696	ZNF723	zinc finger protein 723	0	0	0	1.59399	2.88723	2.0717	0	2.18431	2.18431	0.0226431	0.794118	---	---	---	---	0	0	4	0	0	3	0	0	0	2	9	5	0	0	0.044848	0	0	0.022545	0	0	0	0.01641	0.068513	0.034497
ENSG00000073737	DHRS9	dehydrogenase/reductase 9	0	0	2.43971	1.59399	3.25267	4.14241	0.813237	2.99635	2.18312	0.0334064	0.853116	GO:0006721//terpenoid metabolic process,GO:0001523//retinoid metabolic process,GO:0006629//lipid metabolic process,GO:0002138//retinoic acid biosynthetic process,GO:0060429//epithelium development,GO:0044249//cellular biosynthetic process,GO:0065007//biological regulation,GO:0042572//retinol metabolic process,GO:0042573//retinoic acid metabolic process,GO:0008209//androgen metabolic process,GO:00…	GO:0005623//cell,GO:0044432//endoplasmic reticulum part,GO:0044464//cell part,GO:0005737//cytoplasm,GO:0005783//endoplasmic reticulum,GO:0031224//intrinsic to membrane,GO:0012505//endomembrane system,GO:0031090//organelle membrane,GO:0005622//intracellular,GO:0044422//organelle part,GO:0044425//membrane part,GO:0043231//intracellular membrane-bounded organelle,GO:0031300//intrinsic to organelle m…	GO:0004022//alcohol dehydrogenase (NAD) activity,GO:0016616//oxidoreductase activity, acting on the CH-OH group of donors, NAD or NADP as acceptor,GO:0016853//isomerase activity,GO:0004745//retinol dehydrogenase activity,GO:0047035//testosterone dehydrogenase (NAD+) activity,GO:0016614//oxidoreductase activity, acting on CH-OH group of donors,GO:0033764//steroid dehydrogenase activity, acting on …	hsa00830//Retinol metabolism	11	4	5	0	4	7	0	0	4	2	12	26	0.0615728	0.0242737	0.0246546	0	0.0216771	0.0283129	0	0	0.0221192	0.0107466	0.0426131	0.0911128
ENSG00000267385	AC011498.4	---	0	2.74392	1.07473	2.33275	3.99365	4.03372	1.27288	3.45337	2.18049	0.0245382	0.809393	---	---	---	---	7	0	3	1	0	3	0	6	1	4	21	24	0.083589	0	0.036917	0.002723	0	0.02819	0	0.059779	0.010753	0.039112	0.176207	0.173299
ENSG00000127325	BEST3	bestrophin 3	1.79878	1.94465	2.43971	3.91951	4.4808	4.29147	2.06105	4.23059	2.16955	0.00101204	0.237526	GO:0043269//regulation of ion transport,GO:0044765//single-organism transport,GO:0034220//ion transmembrane transport,GO:0065007//biological regulation,GO:0051051//negative regulation of transport,GO:0009987//cellular process,GO:0044763//single-organism cellular process,GO:0006821//chloride transport,GO:0055085//transmembrane transport,GO:0015698//inorganic anion transport,GO:0032879//regulation …	GO:0005623//cell,GO:0034702//ion channel complex,GO:0005886//plasma membrane,GO:0044464//cell part,GO:0032991//macromolecular complex,GO:0031224//intrinsic to membrane,GO:0034707//chloride channel complex,GO:0043234//protein complex,GO:0044425//membrane part,GO:0071944//cell periphery,GO:0016020//membrane,GO:0016021//integral to membrane	GO:0008509//anion transmembrane transporter activity,GO:0015075//ion transmembrane transporter activity,GO:0005253//anion channel activity,GO:0022803//passive transmembrane transporter activity,GO:0022891//substrate-specific transmembrane transporter activity,GO:0015103//inorganic anion transmembrane transporter activity,GO:0022892//substrate-specific transporter activity,GO:0005254//chloride cha…	---	10	8	7	2	3	29	2	3	4	14	30	29	0.0228818	0.0205492	0.0178643	0.00518898	0.00948432	0.081162	0.00693564	0.00591189	0.0105499	0.0405378	0.0609448	0.0521549
ENSG00000279544	AL133243.4	---	0	0	0	3.01183	1.64746	1.83312	0	2.16414	2.16414	0.0230469	0.798625	---	---	---	---	6	2	1	0	4	0	0	0	0	7	3	4	0.038728	0.009361	0.002586	0	0.027352	0	0	0	0	0.044052	0.012708	0.015579
ENSG00000140678	ITGAX	integrin subunit alpha X	0	2.26281	2.70745	2.33275	4.56986	4.55009	1.65675	3.81757	2.16081	0.00774403	0.579677	GO:0022610//biological adhesion,GO:0043062//extracellular structure organization,GO:0044765//single-organism transport,GO:0023052//signaling,GO:0006887//exocytosis,GO:0071840//cellular component organization or biogenesis,GO:0050794//regulation of cellular process,GO:0065007//biological regulation,GO:0016477//cell migration,GO:0045321//leukocyte activation,GO:0016192//vesicle-mediated transport,G…	GO:0031988//membrane-bounded vesicle,GO:0005623//cell,GO:0005886//plasma membrane,GO:0005887//integral to plasma membrane,GO:0044464//cell part,GO:0005737//cytoplasm,GO:0070821//tertiary granule membrane,GO:0032991//macromolecular complex,GO:0012506//vesicle membrane,GO:0031410//cytoplasmic vesicle,GO:0031226//intrinsic to plasma membrane,GO:0031224//intrinsic to membrane,GO:0043235//receptor com…	GO:0005515//protein binding,GO:0005488//binding,GO:0043167//ion binding,GO:0043169//cation binding,GO:0004872//receptor activity,GO:0046872//metal ion binding	hsa04810//Regulation of actin cytoskeleton,hsa04610//Complement and coagulation cascades,hsa05152//Tuberculosis	17	5	0	2	0	7	0	4	5	4	32	35	0.049088	0.0145744	0	0.00329753	0	0.0161417	0	0.00994119	0.0158243	0.0101014	0.0674011	0.0653975
ENSG00000250859	HNRNPKP1	heterogeneous nuclear ribonucleoprotein K pseudogene 1	1.16326	0	0	2.01015	3.0196	2.61497	0.387753	2.54824	2.16049	0.0248202	0.809393	---	---	---	---	4	2	9	0	3	2	1	0	0	3	10	8	0.059878	0.02088	0.13975	0	0.046549	0.024882	0.012817	0	0	0.034847	0.101857	0.069421
ENSG00000184414	IRS3P	insulin receptor substrate 3, pseudogene	0	1.53587	1.68377	1.59399	4.38587	3.71968	1.07321	3.23318	2.15997	0.00801913	0.587332	---	---	---	---	5	3	5	2	6	3	0	2	2	2	28	19	0.109388	0.061861	0.091595	0.03138	0.115839	0.054796	0	0.029172	0.026046	0.040196	0.426825	0.241358
ENSG00000197506	SLC28A3	solute carrier family 28 member 3	0	0	0	2.01015	2.39661	2.0717	0	2.15949	2.15949	0.0311875	0.851047	GO:0006814//sodium ion transport,GO:0071705//nitrogen compound transport,GO:0035725//sodium ion transmembrane transport,GO:0044765//single-organism transport,GO:0015672//monovalent inorganic cation transport,GO:0006863//purine nucleobase transport,GO:0034220//ion transmembrane transport,GO:0072531//pyrimidine-containing compound transmembrane transport,GO:0072530//purine-containing compound trans…	GO:0005623//cell,GO:0044432//endoplasmic reticulum part,GO:0005886//plasma membrane,GO:0005887//integral to plasma membrane,GO:0044464//cell part,GO:0005737//cytoplasm,GO:0005783//endoplasmic reticulum,GO:0031226//intrinsic to plasma membrane,GO:0031224//intrinsic to membrane,GO:0012505//endomembrane system,GO:0031090//organelle membrane,GO:0005622//intracellular,GO:0044422//organelle part,GO:004…	GO:0015075//ion transmembrane transporter activity,GO:0015211//purine nucleoside transmembrane transporter activity,GO:0022804//active transmembrane transporter activity,GO:0015077//monovalent inorganic cation transmembrane transporter activity,GO:0022891//substrate-specific transmembrane transporter activity,GO:0015205//nucleobase transmembrane transporter activity,GO:0008324//cation transmembra…	---	3	0	0	0	0	0	0	0	0	3	6	5	0.0118922	0	0	0	0	0	0	0	0	0.00978397	0.0168361	0.0106116
ENSG00000288103	---	---	0	0	0	2.33275	2.57932	1.5471	0	2.15306	2.15306	0.0282746	0.8392	---	---	---	---	6	0	0	2	0	2	0	0	0	4	7	3	0.066179	0	0	0.02049	0	0.021617	0	0	0	0.038644	0.050564	0.020442
ENSG00000261771	DNAAF4-CCPG1	DNAAF4-CCPG1 readthrough (NMD candidate)	0	0	0	0	0	6.45127	0	2.15042	2.15042	1.4781e-07	0.000573548	---	---	---	---	0	0	0	0	0	0	0	0	0	0	0	135	0	0	0	0	0	0	0	0	0	0	0	0.394552
ENSG00000229167	AC114488.1	---	0	0	0	1.59399	3.0196	1.83312	0	2.1489	2.1489	0.0229756	0.798254	---	---	---	---	7	0	0	5	0	5	0	0	0	2	10	4	0.144959	0	0	0.115533	0	0.103091	0	0	0	0.0383256	0.178395	0.0510793
ENSG00000183783	KCTD8	potassium channel tetramerization domain containing 8	3.98873	2.26281	0	4.10019	3.92778	4.58902	2.08385	4.20566	2.12182	0.0481513	0.939784	GO:0023052//signaling,GO:0071840//cellular component organization or biogenesis,GO:0050794//regulation of cellular process,GO:0065007//biological regulation,GO:0065003//macromolecular complex assembly,GO:0007186//G-protein coupled receptor signaling pathway,GO:0008277//regulation of G-protein coupled receptor protein signaling pathway,GO:0009987//cellular process,GO:0044763//single-organism cellu…	GO:0005623//cell,GO:0030054//cell junction,GO:0042734//presynaptic membrane,GO:0044464//cell part,GO:0032991//macromolecular complex,GO:0043235//receptor complex,GO:0043234//protein complex,GO:0097458//neuron part,GO:0097060//synaptic membrane,GO:0044456//synapse part,GO:0016020//membrane,GO:0045202//synapse,GO:0045211//postsynaptic membrane	---	---	2	9	0	2	0	23	12	4	0	16	20	36	0.0123444	0.0690125	0	0.0132458	0	0.172671	0.107958	0.0292722	0	0.114227	0.104581	0.175911
ENSG00000283559	AC139491.6	---	0	0	0	1.59399	1.64746	3.11922	0	2.12022	2.12022	0.0225673	0.794118	---	---	---	---	1	0	0	0	0	0	0	0	0	2	3	12	0.00258244	0	0	0	0	0	0	0	0	0.0104206	0.0127193	0.0544309
ENSG00000266994	AC020663.1	---	0	1.53587	0	3.01183	1.27613	3.57204	0.511956	2.62	2.10805	0.0351854	0.870896	---	---	---	---	4	0	10	3	0	0	0	2	0	7	2	17	0.157916	0	0.412784	0.111204	0	0	0	0.043253	0	0.23488	0.03019	0.409447
ENSG00000056291	NPFFR2	neuropeptide FF receptor 2	2.57495	2.26281	0	3.01183	4.23063	3.91617	1.61259	3.71955	2.10696	0.0150769	0.707699	GO:0043412//macromolecule modification,GO:0000165//MAPK cascade,GO:1901362//organic cyclic compound biosynthetic process,GO:0042221//response to chemical stimulus,GO:0018130//heterocycle biosynthetic process,GO:0071900//regulation of protein serine/threonine kinase activity,GO:0050790//regulation of catalytic activity,GO:0046483//heterocycle metabolic process,GO:0060255//regulation of macromolecu…	GO:0005623//cell,GO:0005886//plasma membrane,GO:0005887//integral to plasma membrane,GO:0044464//cell part,GO:0043232//intracellular non-membrane-bounded organelle,GO:0031226//intrinsic to plasma membrane,GO:0031224//intrinsic to membrane,GO:0043228//non-membrane-bounded organelle,GO:0005622//intracellular,GO:0044459//plasma membrane part,GO:0044425//membrane part,GO:0071944//cell periphery,GO:00…	GO:0016740//transferase activity,GO:0004871//signal transducer activity,GO:0004691//cAMP-dependent protein kinase activity,GO:0008528//G-protein coupled peptide receptor activity,GO:0005515//protein binding,GO:0033218//amide binding,GO:0004888//transmembrane signaling receptor activity,GO:0005102//receptor binding,GO:0005488//binding,GO:0001664//G-protein coupled receptor binding,GO:0016829//lyas…	hsa04080//Neuroactive ligand-receptor interaction	3	2	6	0	6	8	4	4	0	7	25	22	0.0274294	0.0188343	0.0571492	0	0.0506711	0.0627718	0.0387248	0.0312449	0	0.0538901	0.158882	0.119915
ENSG00000286948	---	---	0	1.53587	0	1.59399	3.14084	3.11922	0.511956	2.61801	2.10606	0.0431226	0.918511	---	---	---	---	3	4	0	0	4	0	0	2	0	2	11	12	0.15266	0.200544	0	0	0.203062	0	0	0.082816	0	0.107751	0.463766	0.443888
ENSG00000267293	AC012569.1	---	0	1.53587	0	1.59399	3.14084	3.11922	0.511956	2.61801	2.10606	0.0431226	0.918511	---	---	---	---	8	8	4	10	14	5	0	2	0	2	11	12	0.102549	0.115293	0.047376	0.150919	0.193675	0.065976	0	0.015175	0	0.013948	0.104991	0.1053
ENSG00000270996	AC005034.4	---	0	0	0	2.59624	1.64746	2.0717	0	2.10513	2.10513	0.0341346	0.861196	---	---	---	---	0	1	2	5	0	0	0	0	0	5	3	5	0	0.001378	0.035255	0.103443	0	0	0	0	0	0.09381	0.049844	0.069846
ENSG00000261790	AC005606.2	---	2.57495	2.52333	0	3.3341	4.84432	3.22187	1.69943	3.8001	2.10067	0.0125238	0.670251	---	---	---	---	13	2	6	0	0	9	4	5	0	9	39	13	0.115299	0.016225	0.0539144	0	0	0.074529	0.0428658	0.0366372	0	0.0784282	0.256301	0.0760989
ENSG00000263698	AC012417.1	---	0	0	0	2.81895	1.64746	1.83312	0	2.09984	2.09984	0.0313092	0.851356	---	---	---	---	0	0	0	0	0	0	0	0	0	6	3	4	0	0	0	0	0	0	0	0	0	0.099963	0.0409	0.050818
ENSG00000125965	GDF5	growth differentiation factor 5	0	0	0	2.33275	2.39661	1.5471	0	2.09215	2.09215	0.0358856	0.872367	GO:0007178//transmembrane receptor protein serine/threonine kinase signaling pathway,GO:0033365//protein localization to organelle,GO:0043412//macromolecule modification,GO:0017038//protein import,GO:0000165//MAPK cascade,GO:1901362//organic cyclic compound biosynthetic process,GO:0034504//protein localization to nucleus,GO:0042221//response to chemical stimulus,GO:0018130//heterocycle biosynthet…	GO:0005623//cell,GO:0005886//plasma membrane,GO:0005615//extracellular space,GO:0044464//cell part,GO:0005576//extracellular region,GO:0005622//intracellular,GO:0044421//extracellular region part,GO:0071944//cell periphery,GO:0016020//membrane	GO:0005515//protein binding,GO:0005102//receptor binding,GO:0005125//cytokine activity,GO:0005488//binding,GO:0005160//transforming growth factor beta receptor binding,GO:0019955//cytokine binding,GO:0042802//identical protein binding,GO:0004872//receptor activity,GO:0036122//BMP binding,GO:0008083//growth factor activity,GO:0005126//cytokine receptor binding	hsa04350//TGF-beta signaling pathway,hsa04390//Hippo signaling pathway,hsa04060//Cytokine-cytokine receptor interaction	0	3	0	0	0	0	0	0	0	4	6	3	0	0.0251833	0	0	0	0	0	0	0	0.0288966	0.0348531	0.0141436
ENSG00000258393	AL049833.1	---	0	0	0	2.33275	2.39661	1.5471	0	2.09215	2.09215	0.0358856	0.872367	---	---	---	---	0	0	0	0	2	4	0	0	0	4	6	3	0	0	0	0	0.042316	0.091407	0	0	0	0.073857	0.105082	0.032454
ENSG00000170231	FABP6	fatty acid binding protein 6	0	0	0	2.33275	2.74147	1.19	0	2.08808	2.08808	0.0296238	0.846943	GO:0016042//lipid catabolic process,GO:0006629//lipid metabolic process,GO:0044765//single-organism transport,GO:1901575//organic substance catabolic process,GO:0008283//cell proliferation,GO:0050794//regulation of cellular process,GO:0065007//biological regulation,GO:0046503//glycerolipid catabolic process,GO:0008152//metabolic process,GO:0009056//catabolic process,GO:0019433//triglyceride catab…	GO:0005623//cell,GO:0044464//cell part,GO:0005737//cytoplasm,GO:0005622//intracellular,GO:0044444//cytoplasmic part,GO:0016020//membrane,GO:0044424//intracellular part,GO:0005829//cytosol	GO:0008289//lipid binding,GO:0031406//carboxylic acid binding,GO:0005488//binding,GO:0043168//anion binding,GO:0097159//organic cyclic compound binding,GO:0032052//bile acid binding,GO:0043167//ion binding,GO:0033293//monocarboxylic acid binding,GO:0005496//steroid binding,GO:0005215//transporter activity	hsa03320//PPAR signaling pathway	0	0	0	5	0	2	0	0	0	4	8	2	0	0	0	0.082565	0	0.0274244	0	0	0	0.0586528	0.0911948	0.0131153
ENSG00000217027	TPT1P4	tumor protein, translationally-controlled 1 pseudogene 4	0	1.94465	1.68377	2.01015	4.23063	3.64775	1.20947	3.29618	2.0867	0.0139577	0.688814	---	---	---	---	4	3	1	5	6	0	0	3	2	3	25	18	0.133063	0.113346	0.024725	0.211243	0.221068	0	0	0.105013	0.061539	0.1118	0.729376	0.451142
ENSG00000169548	ZNF280A	zinc finger protein 280A	2.57495	1.94465	0	2.01015	3.92778	4.83557	1.50653	3.59117	2.08463	0.00867394	0.590429	GO:1901362//organic cyclic compound biosynthetic process,GO:0018130//heterocycle biosynthetic process,GO:0046483//heterocycle metabolic process,GO:0060255//regulation of macromolecule metabolic process,GO:0019219//regulation of nucleobase-containing compound metabolic process,GO:0010467//gene expression,GO:0044249//cellular biosynthetic process,GO:2001141//regulation of RNA biosynthetic process,G…	GO:0005623//cell,GO:0044464//cell part,GO:0005622//intracellular,GO:0043231//intracellular membrane-bounded organelle,GO:0043226//organelle,GO:0043229//intracellular organelle,GO:0043227//membrane-bounded organelle,GO:0044424//intracellular part,GO:0005634//nucleus	GO:0003677//DNA binding,GO:1901363//heterocyclic compound binding,GO:0003676//nucleic acid binding,GO:0005488//binding,GO:0097159//organic cyclic compound binding,GO:0043167//ion binding,GO:0043169//cation binding,GO:0046872//metal ion binding	---	13	5	2	4	2	4	4	3	0	3	20	43	0.126995	0.043098	0.016698	0.036778	0.016758	0.032603	0.041877	0.018888	0	0.019341	0.139737	0.266901
ENSG00000225764	P3H2-AS1	P3H2 antisense RNA 1	0	0	0	2.01015	2.39661	1.83312	0	2.07996	2.07996	0.0396451	0.902847	---	---	---	---	3	0	0	0	0	2	0	0	0	3	6	4	0.055808	0	0	0	0	0.039248	0	0	0	0.054932	0.094213	0.048457
ENSG00000286010	---	---	0	0	0	2.01015	1.94252	2.27638	0	2.07635	2.07635	0.0412413	0.9122	---	---	---	---	3	0	0	0	0	0	0	0	0	3	4	6	0.009789	0	0	0	0	0	0	0	0	0.011588	0.010304	0.01503
ENSG00000129654	FOXJ1	forkhead box J1	2.23844	0	3.12835	3.3341	4.38587	3.8536	1.78893	3.85786	2.06893	0.0250307	0.810308	GO:0042036//negative regulation of cytokine biosynthetic process,GO:0072358//cardiovascular system development,GO:0072073//kidney epithelium development,GO:0032943//mononuclear cell proliferation,GO:0002663//positive regulation of B cell tolerance induction,GO:0072359//circulatory system development,GO:0002635//negative regulation of germinal center formation,GO:1901362//organic cyclic compound b…	GO:0005623//cell,GO:0044464//cell part,GO:0005622//intracellular,GO:0043231//intracellular membrane-bounded organelle,GO:0043226//organelle,GO:0043229//intracellular organelle,GO:0043227//membrane-bounded organelle,GO:0044424//intracellular part,GO:0005634//nucleus	GO:0000981//sequence-specific DNA binding RNA polymerase II transcription factor activity,GO:0003700//sequence-specific DNA binding transcription factor activity,GO:0044212//transcription regulatory region DNA binding,GO:0000987//core promoter proximal region sequence-specific DNA binding,GO:0001077//RNA polymerase II core promoter proximal region sequence-specific DNA binding transcription facto…	---	5	2	0	2	16	0	3	0	7	9	28	21	0.036718	0.015918	0	0.01623	0.132993	0	0.022662	0	0.056815	0.063647	0.161196	0.106769
ENSG00000184459	BPIFC	BPI fold containing family C	1.79878	0	2.1107	2.59624	3.35646	4.14241	1.30316	3.36503	2.06187	0.0177009	0.740871	---	GO:0005615//extracellular space,GO:0005576//extracellular region,GO:0044421//extracellular region part	GO:0005543//phospholipid binding,GO:0008289//lipid binding,GO:0001530//lipopolysaccharide binding,GO:0005488//binding	---	5	3	7	5	0	4	2	0	3	5	13	26	0.0493243	0.0208452	0.0673794	0.0507434	0	0.032253	0.0181442	0	0.0290882	0.0416445	0.0875881	0.156291
ENSG00000237515	SHISA9	shisa family member 9	0	3.51702	2.43971	3.71292	4.23063	4.19382	1.98558	4.04579	2.06022	0.0385493	0.89677	GO:0032412//regulation of ion transmembrane transporter activity,GO:0051239//regulation of multicellular organismal process,GO:0043269//regulation of ion transport,GO:0044765//single-organism transport,GO:0007215//glutamate receptor signaling pathway,GO:0023052//signaling,GO:0048168//regulation of neuronal synaptic plasticity,GO:0034220//ion transmembrane transport,GO:0050794//regulation of cellu…	GO:0044327//dendritic spine head,GO:0005623//cell,GO:0030054//cell junction,GO:0032589//neuron projection membrane,GO:0005886//plasma membrane,GO:0005887//integral to plasma membrane,GO:0044464//cell part,GO:0042995//cell projection,GO:0008328//ionotropic glutamate receptor complex,GO:0044430//cytoskeletal part,GO:0032991//macromolecular complex,GO:0043232//intracellular non-membrane-bounded orga…	GO:0004871//signal transducer activity,GO:0015075//ion transmembrane transporter activity,GO:0005515//protein binding,GO:0019904//protein domain specific binding,GO:0004971//alpha-amino-3-hydroxy-5-methyl-4-isoxazole propionate selective glutamate receptor activity,GO:0022834//ligand-gated channel activity,GO:0022803//passive transmembrane transporter activity,GO:0004888//transmembrane signaling …	---	2	0	6	2	8	13	0	11	4	12	25	27	0.00343616	0	0.0106213	0.00424696	0.0153958	0.0251273	0	0.0205516	0.00735604	0.0221051	0.0364259	0.0340629
ENSG00000224520	KRT8P45	keratin 8 pseudogene 45	2.23844	0.963336	3.83552	5.26109	3.70995	4.24347	2.34577	4.40484	2.05907	0.0117429	0.661811	---	---	---	---	20	19	3	15	18	18	3	1	12	37	17	28	0.297976	0.289983	0.032802	0.224077	0.264978	0.252533	0.051401	0.010421	0.179954	0.524324	0.17571	0.25148
ENSG00000260776	AC104758.3	---	1.79878	2.52333	0	1.59399	4.05664	4.83557	1.4407	3.4954	2.0547	0.00905167	0.606349	---	---	---	---	8	0	2	9	5	8	2	5	0	2	22	43	0.0476633	0	0.0117357	0.0586289	0.0257916	0.0424048	0.0160947	0.0195084	0	0.010206	0.10149	0.178078
ENSG00000197889	MEIG1	meiosis/spermiogenesis associated 1	0	3.25525	2.43971	3.81991	4.117	3.91617	1.89832	3.95103	2.05271	0.0331046	0.852938	GO:0007276//gamete generation,GO:0048609//multicellular organismal reproductive process,GO:0019953//sexual reproduction,GO:0032501//multicellular organismal process,GO:0009987//cellular process,GO:0044763//single-organism cellular process,GO:0032502//developmental process,GO:0022414//reproductive process,GO:0030154//cell differentiation,GO:0044702//single organism reproductive process,GO:0044699/…	GO:0005623//cell,GO:0044464//cell part,GO:0005622//intracellular,GO:0043231//intracellular membrane-bounded organelle,GO:0043226//organelle,GO:0043229//intracellular organelle,GO:0043227//membrane-bounded organelle,GO:0044424//intracellular part,GO:0005634//nucleus	---	---	0	3	7	2	7	5	0	9	4	13	23	22	0	0.0457864	0.102754	0.0189076	0.0973227	0.0511016	0	0.0981048	0.0435264	0.15286	0.216173	0.183852
ENSG00000235214	FAM83C-AS1	FAM83C antisense RNA 1	1.16326	0	0	2.59624	2.88723	1.83312	0.387753	2.43886	2.05111	0.034535	0.866759	---	---	---	---	1	0	2	0	1	1	1	0	0	5	9	4	0.055445	0	0.12386	0	0.05539	0.025968	0.04574	0	0	0.251785	0.384549	0.127787
ENSG00000269867	AC010326.3	---	0	0	0	0	2.74147	3.40755	0	2.04968	2.04968	0.0132318	0.674038	---	---	---	---	7	0	9	7	4	9	0	0	0	0	8	15	0.211055	0	0.294424	0.221797	0.123562	0.254995	0	0	0	0	0.16414	0.292782
ENSG00000257671	KRT7-AS	KRT7 antisense RNA 1	0	0	0	0	3.0196	3.11922	0	2.04627	2.04627	0.0147809	0.70255	---	---	---	---	0	4	0	0	0	0	0	0	0	0	10	12	0	0.04636	0	0	0	0	0	0	0	0	0.087888	0.08956
ENSG00000257950	P2RX5-TAX1BP3	P2RX5-TAX1BP3 readthrough (NMD candidate)	4.19808	5.09776	4.78408	6.14261	7.55442	6.50314	4.69331	6.73339	2.04008	1.6877e-07	0.000573548	---	---	---	---	46	50	60	51	17	35	14	35	24	69	263	140	0.172033	0.191815	0.231633	0.196522	0.06238	0.123271	0.057409	0.117111	0.091184	0.239225	0.686768	0.318045
ENSG00000232810	TNF	tumor necrosis factor	0	3.51702	1.68377	2.59624	4.56986	4.14241	1.7336	3.7695	2.03591	0.0491275	0.946457	GO:0060425//lung morphogenesis,GO:0045416//positive regulation of interleukin-8 biosynthetic process,GO:0042348//NF-kappaB import into nucleus,GO:0034114//regulation of heterotypic cell-cell adhesion,GO:0045926//negative regulation of growth,GO:0033365//protein localization to organelle,GO:0045428//regulation of nitric oxide biosynthetic process,GO:0045930//negative regulation of mitotic cell cyc…	GO:0005623//cell,GO:0005886//plasma membrane,GO:0005887//integral to plasma membrane,GO:0005615//extracellular space,GO:0044464//cell part,GO:0001891//phagocytic cup,GO:0005737//cytoplasm,GO:0005576//extracellular region,GO:0031226//intrinsic to plasma membrane,GO:0031224//intrinsic to membrane,GO:0005768//endosome,GO:0005622//intracellular,GO:0044459//plasma membrane part,GO:0044421//extracellul…	GO:0016740//transferase activity,GO:0005057//receptor signaling protein activity,GO:0003700//sequence-specific DNA binding transcription factor activity,GO:0004871//signal transducer activity,GO:0044212//transcription regulatory region DNA binding,GO:0003677//DNA binding,GO:0016791//phosphatase activity,GO:0000975//regulatory region DNA binding,GO:0005515//protein binding,GO:0004498//calcidiol 1-…	hsa04010//MAPK signaling pathway,hsa04350//TGF-beta signaling pathway,hsa04064//NF-kappa B signaling pathway,hsa04668//TNF signaling pathway,hsa04071//Sphingolipid signaling pathway,hsa04150//mTOR signaling pathway,hsa04060//Cytokine-cytokine receptor interaction,hsa04061//Viral protein interaction with cytokine and cytokine receptor,hsa04210//Apoptosis,hsa04217//Necroptosis,hsa04640//Hematopoiet…	4	0	3	0	6	4	0	11	2	5	32	26	0.045003	0	0.027365	0	0.075884	0.042573	0	0.128873	0.027072	0.05158	0.293625	0.201237
ENSG00000217950	NOC2LP2	NOC2 like nucleolar associated transcriptional repressor pseudogene 2	0	0	0	2.33275	2.57932	1.19	0	2.03403	2.03403	0.0371847	0.881846	---	---	---	---	5	2	4	3	0	2	0	0	0	4	7	2	0.049734	0.017519	0.04398	0.030758	0	0.011502	0	0	0	0.035974	0.047937	0.013088
ENSG00000169194	IL13	interleukin 13	0	0	0	2.59624	1.94252	1.5471	0	2.02862	2.02862	0.0423983	0.915998	GO:0051354//negative regulation of oxidoreductase activity,GO:0043412//macromolecule modification,GO:0032943//mononuclear cell proliferation,GO:0042221//response to chemical stimulus,GO:0046907//intracellular transport,GO:0050671//positive regulation of lymphocyte proliferation,GO:0007260//tyrosine phosphorylation of STAT protein,GO:0051050//positive regulation of transport,GO:1901214//regulation…	GO:0005623//cell,GO:0005886//plasma membrane,GO:0005615//extracellular space,GO:0044464//cell part,GO:0005737//cytoplasm,GO:0005576//extracellular region,GO:0005622//intracellular,GO:0044459//plasma membrane part,GO:0044421//extracellular region part,GO:0044425//membrane part,GO:0071944//cell periphery,GO:0016020//membrane,GO:0009897//external side of plasma membrane,GO:0009986//cell surface,GO:0…	GO:0016651//oxidoreductase activity, acting on NAD(P)H,GO:0005515//protein binding,GO:0005102//receptor binding,GO:0005125//cytokine activity,GO:0005488//binding,GO:0003824//catalytic activity,GO:0016174//NAD(P)H oxidase activity,GO:0004872//receptor activity,GO:0016491//oxidoreductase activity,GO:0005144//interleukin-13 receptor binding,GO:0050664//oxidoreductase activity, acting on NAD(P)H, oxy…	hsa04630//JAK-STAT signaling pathway,hsa04060//Cytokine-cytokine receptor interaction,hsa04658//Th1 and Th2 cell differentiation,hsa04657//IL-17 signaling pathway,hsa04664//Fc epsilon RI signaling pathway,hsa05200//Pathways in cancer,hsa05310//Asthma,hsa05321//Inflammatory bowel disease	4	2	0	2	2	0	0	0	0	5	4	3	0.0256889	0.011207	0	0.0128201	0.0152733	0	0	0	0	0.0337211	0.0167457	0.0105129
ENSG00000054356	PTPRN	protein tyrosine phosphatase, receptor type N	1.79878	2.52333	4.0434	2.81895	5.13443	6.49292	2.7885	4.81543	2.02693	0.000932757	0.23114	GO:0071705//nitrogen compound transport,GO:0043412//macromolecule modification,GO:0051591//response to cAMP,GO:1901362//organic cyclic compound biosynthetic process,GO:0010628//positive regulation of gene expression,GO:0042221//response to chemical stimulus,GO:0018130//heterocycle biosynthetic process,GO:0046483//heterocycle metabolic process,GO:0044765//single-organism transport,GO:0060255//regu…	GO:0031988//membrane-bounded vesicle,GO:0005623//cell,GO:0030054//cell junction,GO:0030136//clathrin-coated vesicle,GO:0005886//plasma membrane,GO:0044464//cell part,GO:0030658//transport vesicle membrane,GO:0043025//neuronal cell body,GO:0005737//cytoplasm,GO:0042995//cell projection,GO:0005794//Golgi apparatus,GO:0043005//neuron projection,GO:0012506//vesicle membrane,GO:0031410//cytoplasmic ve…	GO:0008092//cytoskeletal protein binding,GO:0030507//spectrin binding,GO:0051020//GTPase binding,GO:0016791//phosphatase activity,GO:0044389//small conjugating protein ligase binding,GO:0005515//protein binding,GO:0042578//phosphoric ester hydrolase activity,GO:0005488//binding,GO:0016788//hydrolase activity, acting on ester bonds,GO:0004725//protein tyrosine phosphatase activity,GO:0004721//phos…	hsa04940//Type I diabetes mellitus	6	12	3	0	6	4	2	5	14	6	48	139	0.00906846	0.0314957	0.00554315	0	0.0153298	0.0095882	0.00448796	0.0121798	0.0368763	0.0125052	0.0866945	0.220694
ENSG00000231799	PA2G4P6	proliferation-associated 2G4 pseudogene 6	0	0	0	2.59624	1.64746	1.83312	0	2.02561	2.02561	0.0432335	0.918511	---	---	---	---	2	2	2	0	0	0	0	0	0	5	3	4	0.0296	0.02897	0.023249	0	0	0	0	0	0	0.078438	0.026057	0.03978
ENSG00000236035	AL513343.1	---	0	0	0	2.33275	2.18736	1.5471	0	2.0224	2.0224	0.0459667	0.931556	---	---	---	---	1	4	0	0	0	0	0	0	0	4	5	3	0.026348	0.087568	0	0	0	0	0	0	0	0.084278	0.094779	0.042682
ENSG00000233932	CTXN2	cortexin 2	0	0	0	1.59399	2.39661	2.0717	0	2.02077	2.02077	0.0455468	0.928753	---	GO:0031224//intrinsic to membrane,GO:0044425//membrane part,GO:0016020//membrane,GO:0016021//integral to membrane	---	---	0	0	1	0	0	0	0	0	0	2	6	5	0	0	0.00516414	0	0	0	0	0	0	0.00550985	0.0207108	0.014497
ENSG00000271119	AC026412.3	---	0	0	0	1.59399	2.18736	2.27638	0	2.01924	2.01924	0.0464645	0.93343	---	---	---	---	0	0	0	0	0	0	0	0	0	2	5	6	0	0	0	0	0	0	0	0	0	0.018175	0.038745	0.04549
ENSG00000225355	ARL6IP1P2	ADP ribosylation factor like GTPase 6 interacting protein 1 pseudogene 2	0	0	0	2.33275	1.64746	2.0717	0	2.01731	2.01731	0.0478375	0.939784	---	---	---	---	2	0	0	1	0	2	0	0	0	4	3	5	0.053865	0	0	0.026793	0	0.050455	0	0	0	0.112655	0.075344	0.09773
ENSG00000273348	AC027449.1	---	0	0	0	2.81895	1.64746	1.5471	0	2.0045	2.0045	0.0400279	0.904459	---	---	---	---	1	2	0	3	4	0	0	0	0	6	3	3	0.019181	0.067324	0	0.136788	0.165457	0	0	0	0	0.259611	0.111631	0.073679
ENSG00000123342	MMP19	matrix metallopeptidase 19	0	0	0	0	2.88723	3.11922	0	2.00215	2.00215	0.0178853	0.740871	GO:0072358//cardiovascular system development,GO:0072359//circulatory system development,GO:0051591//response to cAMP,GO:0042221//response to chemical stimulus,GO:0043062//extracellular structure organization,GO:0045137//development of primary sexual characteristics,GO:0007276//gamete generation,GO:0046660//female sex differentiation,GO:0071840//cellular component organization or biogenesis,GO:00…	GO:0005615//extracellular space,GO:0005576//extracellular region,GO:0044421//extracellular region part,GO:0005578//proteinaceous extracellular matrix,GO:0031012//extracellular matrix	GO:0017171//serine hydrolase activity,GO:0008236//serine-type peptidase activity,GO:0008270//zinc ion binding,GO:0005488//binding,GO:0046914//transition metal ion binding,GO:0004252//serine-type endopeptidase activity,GO:0070011//peptidase activity, acting on L-amino acid peptides,GO:0003824//catalytic activity,GO:0008233//peptidase activity,GO:0004175//endopeptidase activity,GO:0043167//ion bind…	---	0	0	0	0	0	0	0	0	0	0	9	12	0	0	0	0	0	0	0	0	0	0	0.0270864	0.0319857
ENSG00000182676	PPP1R27	protein phosphatase 1 regulatory subunit 27	0	0	0	1.59399	2.57932	1.83312	0	2.00214	2.00214	0.0453024	0.926885	GO:0051346//negative regulation of hydrolase activity,GO:0050790//regulation of catalytic activity,GO:0050794//regulation of cellular process,GO:0065007//biological regulation,GO:0051174//regulation of phosphorus metabolic process,GO:0031323//regulation of cellular metabolic process,GO:0035303//regulation of dephosphorylation,GO:0008152//metabolic process,GO:0019222//regulation of metabolic proce…	---	GO:0016791//phosphatase activity,GO:0005515//protein binding,GO:0042578//phosphoric ester hydrolase activity,GO:0005488//binding,GO:0016788//hydrolase activity, acting on ester bonds,GO:0019212//phosphatase inhibitor activity,GO:0030234//enzyme regulator activity,GO:0019208//phosphatase regulator activity,GO:0004721//phosphoprotein phosphatase activity,GO:0004864//protein phosphatase inhibitor ac…	---	0	2	3	0	5	0	0	0	0	2	7	4	0	0.0314102	0.0320091	0	0.0582735	0	0	0	0	0.0282894	0.0571146	0.0291613
ENSG00000225329	LHFPL3-AS2	LHFPL3 antisense RNA 2	0	0	0	1.59399	1.94252	2.45559	0	1.99736	1.99736	0.0480615	0.939784	---	---	---	---	0	0	0	0	2	0	0	0	0	2	4	7	0	0	0	0	0.0129476	0	0	0	0	0.0155697	0.0209303	0.0360862
ENSG00000279637	AC018445.3	---	1.16326	0	0	2.33275	2.18736	2.61497	0.387753	2.37836	1.99061	0.0449139	0.924243	---	---	---	---	6	10	18	6	4	0	1	0	0	4	5	8	0.060592	0.112066	0.211281	0.064123	0.039866	0	0.002519	0	0	0.032253	0.0387	0.051018
ENSG00000214803	AC090921.1	---	0	0	0	0	2.74147	3.22187	0	1.98778	1.98778	0.0183602	0.746124	---	---	---	---	3	0	0	2	2	3	0	0	0	0	8	13	0.044473	0	0	0.022513	0.036773	0.052131	0	0	0	0	0.101793	0.137333
ENSG00000260509	AL590787.1	---	2.84762	2.74392	0	3.47172	3.92778	4.14241	1.86385	3.8473	1.98346	0.0295879	0.846943	---	---	---	---	7	5	4	4	6	6	5	6	0	10	20	26	0.11234	0.076756	0.062195	0.064569	0.101051	0.087263	0.09369	0.076208	0	0.151962	0.224855	0.262799
ENSG00000225187	AC073283.1	---	0	0	0	2.81895	1.27613	1.83312	0	1.97606	1.97606	0.0417336	0.915606	---	---	---	---	2	5	0	5	0	2	0	0	0	6	2	4	0.035263	0.112685	0	0.120069	0	0.029597	0	0	0	0.1256	0.027805	0.059277
ENSG00000285854	---	---	2.84762	3.63201	2.43971	4.33477	5.04406	5.45718	2.97311	4.94534	1.97222	0.0004071	0.146637	---	---	---	---	34	6	27	5	0	14	5	12	4	19	45	67	0.142685	0.0260893	0.115338	0.0213738	0	0.0532123	0.0204282	0.0438987	0.0145008	0.0746159	0.134927	0.175582
ENSG00000250237	AC010273.2	---	0	0	0	3.01183	2.18736	0.714369	0	1.97119	1.97119	0.0319964	0.852429	---	---	---	---	0	2	0	0	0	3	0	0	0	7	5	1	0	0.06468	0	0	0	0.123609	0	0	0	0.322808	0.167108	0.018672
ENSG00000253868	FER1L6-AS2	FER1L6 antisense RNA 2	0	0	0	0	3.14084	2.75849	0	1.96644	1.96644	0.0205829	0.769994	---	---	---	---	3	0	5	0	0	2	0	0	0	0	11	9	0.012583	0	0.0138429	0	0	0.00723036	0	0	0	0	0.0302098	0.0239714
ENSG00000184163	C1QTNF12	C1q and TNF related 12	2.57495	0	3.45378	4.01268	3.92778	3.97614	2.00958	3.9722	1.96262	0.0491793	0.946917	GO:0071705//nitrogen compound transport,GO:0042221//response to chemical stimulus,GO:0046883//regulation of hormone secretion,GO:0051050//positive regulation of transport,GO:0044723//single-organism carbohydrate metabolic process,GO:0048585//negative regulation of response to stimulus,GO:0044765//single-organism transport,GO:0031324//negative regulation of cellular metabolic process,GO:0010906//r…	GO:0005615//extracellular space,GO:0005576//extracellular region,GO:0044421//extracellular region part	GO:0005515//protein binding,GO:0005102//receptor binding,GO:0005488//binding,GO:0005179//hormone activity,GO:0004872//receptor activity	---	7	7	12	5	7	15	4	0	9	15	20	23	0.0659431	0.0772312	0.138662	0.0550441	0.0589386	0.164612	0.047214	0	0.0895337	0.15477	0.157342	0.160733
ENSG00000216621	AL583835.2	---	0	0	0	0	3.25267	2.61497	0	1.95588	1.95588	0.0204339	0.767321	---	---	---	---	0	0	0	2	0	0	0	0	0	0	12	8	0	0	0	0.0199838	0	0	0	0	0	0	0.139676	0.0815293
ENSG00000235478	LINC01664	long intergenic non-protein coding RNA 1664	0	0	0	0	3.25267	2.61497	0	1.95588	1.95588	0.0204339	0.767321	---	---	---	---	0	3	0	4	0	0	0	0	0	0	12	8	0	0.0242061	0	0.0449764	0	0	0	0	0	0	0.0881364	0.0425797
ENSG00000122012	SV2C	synaptic vesicle glycoprotein 2C	1.79878	1.53587	0	2.33275	3.14084	3.71968	1.11155	3.06442	1.95287	0.0314431	0.851503	GO:0044765//single-organism transport,GO:0009987//cellular process,GO:0044763//single-organism cellular process,GO:0055085//transmembrane transport,GO:0006836//neurotransmitter transport,GO:0051234//establishment of localization,GO:0044699//single-organism process,GO:0051179//localization,GO:0006810//transport	GO:0031988//membrane-bounded vesicle,GO:0005623//cell,GO:0030054//cell junction,GO:0030136//clathrin-coated vesicle,GO:0005886//plasma membrane,GO:0044464//cell part,GO:0005737//cytoplasm,GO:0030672//synaptic vesicle membrane,GO:0012506//vesicle membrane,GO:0031410//cytoplasmic vesicle,GO:0031224//intrinsic to membrane,GO:0030665//clathrin-coated vesicle membrane,GO:0012505//endomembrane system,G…	GO:0005515//protein binding,GO:0005488//binding,GO:0022857//transmembrane transporter activity,GO:0005215//transporter activity	hsa04512//ECM-receptor interaction	6	0	0	2	2	3	2	2	0	4	11	19	0.0097569	0	0	0.00334237	0.00267829	0.00358235	0.00282851	0.0021626	0	0.00548482	0.0131707	0.0206084
ENSG00000276790	AC068234.2	---	0	0	1.07473	1.59399	3.78628	1.5471	0.358244	2.30912	1.95088	0.0242593	0.809393	---	---	---	---	2	2	0	1	2	3	0	0	1	2	18	3	0.058096	0.081852	0	0.042304	0.059475	0.086207	0	0	0.029108	0.053589	0.525216	0.05884
ENSG00000203877	RIPPLY2	ripply transcriptional repressor 2	0	2.26281	2.93319	3.71292	3.92778	3.40755	1.732	3.68275	1.95075	0.0417938	0.915881	GO:0060349//bone morphogenesis,GO:0009948//anterior/posterior axis specification,GO:0061053//somite development,GO:1901362//organic cyclic compound biosynthetic process,GO:0018130//heterocycle biosynthetic process,GO:0009792//embryo development ending in birth or egg hatching,GO:0046483//heterocycle metabolic process,GO:0060255//regulation of macromolecule metabolic process,GO:0031324//negative r…	GO:0005623//cell,GO:0044464//cell part,GO:0005622//intracellular,GO:0043231//intracellular membrane-bounded organelle,GO:0043226//organelle,GO:0043229//intracellular organelle,GO:0043227//membrane-bounded organelle,GO:0044424//intracellular part,GO:0005634//nucleus	GO:0005515//protein binding,GO:0005488//binding	---	9	0	21	4	8	8	0	4	6	12	20	15	0.04329	0	0.108708	0.018339	0.0346191	0.0371115	0	0.0164996	0.0324428	0.0527328	0.0721939	0.0471023
ENSG00000287759	---	---	0	0	0	2.81895	3.0196	0	0	1.94618	1.94618	0.026422	0.816296	---	---	---	---	5	2	3	0	0	0	0	0	0	6	10	0	0.0583706	0.0198153	0.0247368	0	0	0	0	0	0	0.0534723	0.0667058	0
ENSG00000286522	---	---	1.79878	3.83768	1.68377	3.47172	4.117	5.53898	2.44008	4.3759	1.93583	0.00997153	0.616132	---	---	---	---	6	9	5	14	5	4	2	14	2	10	23	71	0.222524	0.375086	0.182715	0.610364	0.211928	0.155355	0.077472	0.5284	0.049025	0.388078	0.693254	1.86464
ENSG00000266306	AC061975.5	---	0	1.94465	2.1107	2.59624	3.45328	3.7882	1.35178	3.27924	1.92745	0.0355813	0.872367	---	---	---	---	6	7	3	2	0	2	0	3	3	5	14	20	0.079076	0.102166	0.037015	0.030109	0	0.0243	0	0.036133	0.047019	0.062081	0.140764	0.184012
ENSG00000105679	GAPDHS	glyceraldehyde-3-phosphate dehydrogenase, spermatogenic	0	0	0	0	2.88723	2.88902	0	1.92541	1.92541	0.0253476	0.810308	GO:0006096//glycolysis,GO:0010907//positive regulation of glucose metabolic process,GO:0044723//single-organism carbohydrate metabolic process,GO:0060255//regulation of macromolecule metabolic process,GO:0010906//regulation of glucose metabolic process,GO:0009894//regulation of catabolic process,GO:0044275//cellular carbohydrate catabolic process,GO:0006109//regulation of carbohydrate metabolic p…	GO:0005623//cell,GO:0044464//cell part,GO:0005737//cytoplasm,GO:0005622//intracellular,GO:0043231//intracellular membrane-bounded organelle,GO:0043226//organelle,GO:0044444//cytoplasmic part,GO:0043229//intracellular organelle,GO:0043227//membrane-bounded organelle,GO:0044424//intracellular part,GO:0005829//cytosol,GO:0005634//nucleus	GO:0005515//protein binding,GO:0051287//NAD binding,GO:0036094//small molecule binding,GO:1901363//heterocyclic compound binding,GO:0005488//binding,GO:0000166//nucleotide binding,GO:0050662//coenzyme binding,GO:0097159//organic cyclic compound binding,GO:0003824//catalytic activity,GO:0016903//oxidoreductase activity, acting on the aldehyde or oxo group of donors,GO:0016620//oxidoreductase activ…	hsa00010//Glycolysis / Gluconeogenesis	0	0	0	0	0	0	0	0	0	0	9	10	0	0	0	0	0	0	0	0	0	0	0.0841369	0.0861819
ENSG00000101812	H2BFM	H2B histone family member M	0	0	0	0	2.88723	2.88902	0	1.92541	1.92541	0.0253476	0.810308	GO:0051276//chromosome organization,GO:0006334//nucleosome assembly,GO:0046483//heterocycle metabolic process,GO:0071840//cellular component organization or biogenesis,GO:0065003//macromolecular complex assembly,GO:0034622//cellular macromolecular complex assembly,GO:0034641//cellular nitrogen compound metabolic process,GO:0008152//metabolic process,GO:0071824//protein-DNA complex subunit organiz…	GO:0005623//cell,GO:0044464//cell part,GO:0032991//macromolecular complex,GO:0043232//intracellular non-membrane-bounded organelle,GO:0043228//non-membrane-bounded organelle,GO:0005622//intracellular,GO:0000785//chromatin,GO:0005694//chromosome,GO:0044422//organelle part,GO:0043231//intracellular membrane-bounded organelle,GO:0043226//organelle,GO:0043229//intracellular organelle,GO:0044427//chro…	GO:0003677//DNA binding,GO:0046982//protein heterodimerization activity,GO:0005515//protein binding,GO:0046983//protein dimerization activity,GO:1901363//heterocyclic compound binding,GO:0003676//nucleic acid binding,GO:0005488//binding,GO:0097159//organic cyclic compound binding	---	2	5	0	4	3	2	0	0	0	0	9	10	0.016911	0.060788	0	0.037184	0.023987	0.017634	0	0	0	0	0.070767	0.067936
ENSG00000214541	RPS4XP3	ribosomal protein S4X pseudogene 3	1.79878	1.53587	3.12835	4.10019	4.28425	3.8536	2.15433	4.07935	1.92502	0.00862908	0.590429	---	---	---	---	3	4	3	5	10	7	2	2	7	16	26	21	0.130863	0.174674	0.160969	0.257176	0.500054	0.315641	0.063561	0.066802	0.342558	0.77456	0.937974	0.6834
ENSG00000187017	ESPN	espin	1.79878	0	2.1107	3.01183	2.74147	3.91617	1.30316	3.22316	1.92	0.0341252	0.861196	GO:0044708//single-organism behavior,GO:0030030//cell projection organization,GO:0030029//actin filament-based process,GO:0071840//cellular component organization or biogenesis,GO:0050794//regulation of cellular process,GO:0065007//biological regulation,GO:0051130//positive regulation of cellular component organization,GO:0060491//regulation of cell projection assembly,GO:0031346//positive regula…	GO:0005623//cell,GO:0005903//brush border,GO:0044464//cell part,GO:0005737//cytoplasm,GO:0042995//cell projection,GO:0044430//cytoskeletal part,GO:0032991//macromolecular complex,GO:0043232//intracellular non-membrane-bounded organelle,GO:0043228//non-membrane-bounded organelle,GO:0005622//intracellular,GO:0044422//organelle part,GO:0043234//protein complex,GO:0043226//organelle,GO:0015629//actin…	GO:0008092//cytoskeletal protein binding,GO:0005515//protein binding,GO:0019904//protein domain specific binding,GO:0017124//SH3 domain binding,GO:0003779//actin binding,GO:0005488//binding,GO:0051015//actin filament binding	---	10	0	2	2	3	1	2	0	3	7	8	22	0.0291494	0	0.00593693	0.00620904	0.00641301	0.0024473	0.00413308	0	0.00666714	0.0197375	0.0133529	0.0399532
ENSG00000224273	AC005077.2	---	0	0	1.68377	0	3.70995	3.71968	0.561257	2.47654	1.91529	0.0242421	0.809393	---	---	---	---	3	0	0	0	3	0	0	0	2	0	17	19	0.091383	0	0	0	0.07825	0	0	0	0.042244	0	0.380884	0.363976
ENSG00000285713	---	---	2.23844	4.9281	4.30799	4.71344	6.19999	6.30694	3.82484	5.74012	1.91528	0.00165007	0.303114	---	---	---	---	37	21	15	33	51	44	3	31	17	25	102	122	0.434089	0.251075	0.170378	0.400338	0.59693	0.476867	0.034785	0.320913	0.205575	0.263544	0.828603	0.866269
ENSG00000118194	TNNT2	troponin T2, cardiac type	0	0	0	0	3.25267	2.45559	0	1.90275	1.90275	0.0245615	0.809393	GO:0003007//heart morphogenesis,GO:0032780//negative regulation of ATPase activity,GO:0072358//cardiovascular system development,GO:0009203//ribonucleoside triphosphate catabolic process,GO:0051346//negative regulation of hydrolase activity,GO:0072359//circulatory system development,GO:0006152//purine nucleoside catabolic process,GO:0042221//response to chemical stimulus,GO:0046907//intracellular…	GO:0005623//cell,GO:0044464//cell part,GO:0044449//contractile fiber part,GO:0005737//cytoplasm,GO:0044430//cytoskeletal part,GO:0032991//macromolecular complex,GO:0030017//sarcomere,GO:0043232//intracellular non-membrane-bounded organelle,GO:0043228//non-membrane-bounded organelle,GO:0005622//intracellular,GO:0043292//contractile fiber,GO:0044422//organelle part,GO:0043234//protein complex,GO:00…	GO:0008092//cytoskeletal protein binding,GO:0031013//troponin I binding,GO:0005515//protein binding,GO:0016887//ATPase activity,GO:0030172//troponin C binding,GO:0016462//pyrophosphatase activity,GO:0005523//tropomyosin binding,GO:0003779//actin binding,GO:0005488//binding,GO:0030674//protein binding, bridging,GO:0060090//binding, bridging,GO:0003824//catalytic activity,GO:0017111//nucleoside-tri…	hsa04260//Cardiac muscle contraction,hsa04261//Adrenergic signaling in cardiomyocytes,hsa05410//Hypertrophic cardiomyopathy,hsa05414//Dilated cardiomyopathy	0	0	0	0	0	0	0	0	0	0	12	7	0	0	0	0	0	0	0	0	0	0	0.0231526	0.0122777
ENSG00000166049	PASD1	PAS domain containing repressor 1	0	0	0	0	2.57932	3.11922	0	1.89951	1.89951	0.0266141	0.817031	GO:1901362//organic cyclic compound biosynthetic process,GO:0018130//heterocycle biosynthetic process,GO:0046483//heterocycle metabolic process,GO:0060255//regulation of macromolecule metabolic process,GO:0007623//circadian rhythm,GO:0031324//negative regulation of cellular metabolic process,GO:0019219//regulation of nucleobase-containing compound metabolic process,GO:0010467//gene expression,GO:…	GO:0005623//cell,GO:0044464//cell part,GO:0031981//nuclear lumen,GO:0031974//membrane-enclosed lumen,GO:0005654//nucleoplasm,GO:0044451//nucleoplasm part,GO:0043233//organelle lumen,GO:0016607//nuclear speck,GO:0005622//intracellular,GO:0044428//nuclear part,GO:0044422//organelle part,GO:0043231//intracellular membrane-bounded organelle,GO:0043226//organelle,GO:0016604//nuclear body,GO:0043229//i…	GO:0005515//protein binding,GO:0001221//transcription cofactor binding,GO:0005488//binding,GO:0008134//transcription factor binding,GO:0001223//transcription coactivator binding	---	0	0	0	0	4	0	0	0	0	0	7	12	0	0	0	0	0.0154228	0	0	0	0	0	0.0225708	0.0370251
ENSG00000158517	NCF1	neutrophil cytosolic factor 1	0	0	0	0	2.57932	3.11922	0	1.89951	1.89951	0.0266141	0.817031	GO:0045454//cell redox homeostasis,GO:0042590//antigen processing and presentation of exogenous peptide antigen via MHC class I,GO:0045860//positive regulation of protein kinase activity,GO:0043412//macromolecule modification,GO:0042058//regulation of epidermal growth factor receptor signaling pathway,GO:0000165//MAPK cascade,GO:1901362//organic cyclic compound biosynthetic process,GO:0010628//po…	GO:0031988//membrane-bounded vesicle,GO:0005623//cell,GO:0005886//plasma membrane,GO:0005887//integral to plasma membrane,GO:0044464//cell part,GO:0043025//neuronal cell body,GO:0005737//cytoplasm,GO:0042995//cell projection,GO:0005767//secondary lysosome,GO:0044430//cytoskeletal part,GO:0032991//macromolecular complex,GO:0005794//Golgi apparatus,GO:0043232//intracellular non-membrane-bounded org…	GO:0016740//transferase activity,GO:0016651//oxidoreductase activity, acting on NAD(P)H,GO:0005543//phospholipid binding,GO:0004871//signal transducer activity,GO:0008289//lipid binding,GO:0008047//enzyme activator activity,GO:0004713//protein tyrosine kinase activity,GO:0005515//protein binding,GO:0019904//protein domain specific binding,GO:0017124//SH3 domain binding,GO:0035091//phosphatidylino…	hsa04145//Phagosome,hsa04613//Neutrophil extracellular trap formation,hsa04666//Fc gamma R-mediated phagocytosis,hsa04670//Leukocyte transendothelial migration,hsa04062//Chemokine signaling pathway,hsa04380//Osteoclast differentiation,hsa05208//Chemical carcinogenesis - reactive oxygen species,hsa05140//Leishmaniasis,hsa05020//Prion disease,hsa05417//Lipid and atherosclerosis,hsa05418//Fluid shea…	0	0	0	0	0	0	0	0	0	0	7	12	0	0	0	0	0	0	0	0	0	0	0.0235889	0.0416485
ENSG00000270617	URGCP-MRPS24	URGCP-MRPS24 readthrough	3.98873	4.25145	4.89553	6.28013	6.14307	6.35291	4.37857	6.2587	1.88013	7.63576e-07	0.00199611	---	---	---	---	9	35	22	48	35	49	12	19	26	76	98	126	0.249266	0.991398	0.612745	1.37532	0.982343	1.28788	0.373487	0.459043	0.745775	1.96404	1.8971	2.14315
ENSG00000169247	SH3TC2	SH3 domain and tetratricopeptide repeats 2	0	0	0	0	3.0196	2.61497	0	1.87819	1.87819	0.0299463	0.846943	GO:0046907//intracellular transport,GO:0023052//signaling,GO:0055082//cellular chemical homeostasis,GO:0001508//regulation of action potential,GO:0015031//protein transport,GO:0071840//cellular component organization or biogenesis,GO:0014044//Schwann cell development,GO:0070727//cellular macromolecule localization,GO:0022011//myelination in peripheral nervous system,GO:0050794//regulation of cell…	GO:0005623//cell,GO:0005886//plasma membrane,GO:0044464//cell part,GO:0005737//cytoplasm,GO:0005768//endosome,GO:0005622//intracellular,GO:0043231//intracellular membrane-bounded organelle,GO:0071944//cell periphery,GO:0043226//organelle,GO:0044444//cytoplasmic part,GO:0016020//membrane,GO:0055037//recycling endosome,GO:0043229//intracellular organelle,GO:0043227//membrane-bounded organelle,GO:00…	---	---	0	0	0	0	0	0	0	0	0	0	10	8	0	0	0	0	0	0	0	0	0	0	0.00902228	0.00666911
ENSG00000125618	PAX8	paired box 8	0	0	0	0	2.74147	2.88902	0	1.87683	1.87683	0.0309494	0.850924	GO:0060675//ureteric bud morphogenesis,GO:0070460//thyroid-stimulating hormone secretion,GO:0072358//cardiovascular system development,GO:0072017//distal tubule development,GO:0072073//kidney epithelium development,GO:0071705//nitrogen compound transport,GO:0072359//circulatory system development,GO:0061004//pattern specification involved in kidney development,GO:1901362//organic cyclic compound …	GO:0005623//cell,GO:0044464//cell part,GO:0031981//nuclear lumen,GO:0031974//membrane-enclosed lumen,GO:0005654//nucleoplasm,GO:0043233//organelle lumen,GO:0005622//intracellular,GO:0044428//nuclear part,GO:0044422//organelle part,GO:0043231//intracellular membrane-bounded organelle,GO:0043226//organelle,GO:0043229//intracellular organelle,GO:0043227//membrane-bounded organelle,GO:0044424//intrac…	GO:0000981//sequence-specific DNA binding RNA polymerase II transcription factor activity,GO:0003700//sequence-specific DNA binding transcription factor activity,GO:0004871//signal transducer activity,GO:0044212//transcription regulatory region DNA binding,GO:0000987//core promoter proximal region sequence-specific DNA binding,GO:0001077//RNA polymerase II core promoter proximal region sequence-s…	hsa04918//Thyroid hormone synthesis,hsa05200//Pathways in cancer,hsa05202//Transcriptional misregulation in cancer,hsa05216//Thyroid cancer	5	2	4	0	2	6	0	0	0	0	8	10	0.0128114	0.00564978	0.0100051	0	0.00449673	0.0151863	0	0	0	0	0.0155718	0.0177892
ENSG00000171951	SCG2	secretogranin II	3.98873	3.63201	4.6633	3.81991	6.83339	7.25608	4.09468	5.96979	1.87511	0.00942054	0.610319	GO:0072358//cardiovascular system development,GO:0043412//macromolecule modification,GO:0060326//cell chemotaxis,GO:0072359//circulatory system development,GO:0000165//MAPK cascade,GO:0042221//response to chemical stimulus,GO:0012501//programmed cell death,GO:0048585//negative regulation of response to stimulus,GO:0044765//single-organism transport,GO:0072677//eosinophil migration,GO:0050921//pos…	GO:0005623//cell,GO:0044432//endoplasmic reticulum part,GO:0005615//extracellular space,GO:0044464//cell part,GO:0005737//cytoplasm,GO:0031974//membrane-enclosed lumen,GO:0005576//extracellular region,GO:0005783//endoplasmic reticulum,GO:0043233//organelle lumen,GO:0005622//intracellular,GO:0044422//organelle part,GO:0044421//extracellular region part,GO:0043231//intracellular membrane-bounded or…	GO:0005515//protein binding,GO:0005102//receptor binding,GO:0005125//cytokine activity,GO:0005488//binding,GO:0004872//receptor activity,GO:0042056//chemoattractant activity	---	16	13	13	19	11	6	12	12	22	13	159	237	0.137721	0.109873	0.114409	0.164925	0.0892193	0.0423461	0.116058	0.0898984	0.191502	0.102585	0.948417	1.23474
ENSG00000237614	AC073257.2	---	0	0	0	0	2.39661	3.22187	0	1.87283	1.87283	0.0275339	0.830269	---	---	---	---	0	0	8	0	0	0	0	0	0	0	6	13	0	0	0.0864548	0	0	0	0	0	0	0	0.0413783	0.0803045
ENSG00000251209	LINC00923	long intergenic non-protein coding RNA 923	0	2.26281	2.1107	3.18195	2.88723	3.91617	1.45784	3.32845	1.87061	0.0459791	0.931556	---	---	---	---	9	5	7	0	9	0	0	4	3	8	9	22	0.0122477	0.00566467	0.00900237	0	0.01059	0	0	0.00461726	0.00409587	0.00821623	0.00797205	0.0158905
ENSG00000171094	ALK	ALK receptor tyrosine kinase	0	0	0	0	2.18736	3.40755	0	1.86497	1.86497	0.0243038	0.809393	GO:0045860//positive regulation of protein kinase activity,GO:0043412//macromolecule modification,GO:0000165//MAPK cascade,GO:1901362//organic cyclic compound biosynthetic process,GO:0018130//heterocycle biosynthetic process,GO:0044708//single-organism behavior,GO:0021537//telencephalon development,GO:0071900//regulation of protein serine/threonine kinase activity,GO:0043410//positive regulation …	GO:0031988//membrane-bounded vesicle,GO:0005623//cell,GO:0043230//extracellular organelle,GO:0005886//plasma membrane,GO:0005887//integral to plasma membrane,GO:0044464//cell part,GO:0032991//macromolecular complex,GO:0005576//extracellular region,GO:0031226//intrinsic to plasma membrane,GO:0031224//intrinsic to membrane,GO:0065010//extracellular membrane-bounded organelle,GO:0031982//vesicle,GO:…	GO:0016740//transferase activity,GO:0005057//receptor signaling protein activity,GO:0017076//purine nucleotide binding,GO:0003700//sequence-specific DNA binding transcription factor activity,GO:0004871//signal transducer activity,GO:0035639//purine ribonucleoside triphosphate binding,GO:0004713//protein tyrosine kinase activity,GO:0005515//protein binding,GO:0036094//small molecule binding,GO:190…	hsa05200//Pathways in cancer,hsa05235//PD-L1 expression and PD-1 checkpoint pathway in cancer,hsa05223//Non-small cell lung cancer	7	0	0	0	0	0	0	0	0	0	5	15	0.0183033	0	0	0	0	0	0	0	0	0	0.00885874	0.0270935
ENSG00000100055	CYTH4	cytohesin 4	0	0.963336	0	0	2.88723	3.64775	0.321112	2.17833	1.85721	0.0241948	0.809393	GO:0007265//Ras protein signal transduction,GO:0009203//ribonucleoside triphosphate catabolic process,GO:0006152//purine nucleoside catabolic process,GO:0050790//regulation of catalytic activity,GO:0046483//heterocycle metabolic process,GO:0023052//signaling,GO:0051056//regulation of small GTPase mediated signal transduction,GO:0032011//ARF protein signal transduction,GO:1901575//organic substanc…	GO:0005623//cell,GO:0005886//plasma membrane,GO:0044464//cell part,GO:0005737//cytoplasm,GO:0005794//Golgi apparatus,GO:0012505//endomembrane system,GO:0031090//organelle membrane,GO:0005622//intracellular,GO:0044422//organelle part,GO:0043231//intracellular membrane-bounded organelle,GO:0071944//cell periphery,GO:0043226//organelle,GO:0044444//cytoplasmic part,GO:0016020//membrane,GO:0043229//in…	GO:0017076//purine nucleotide binding,GO:0008289//lipid binding,GO:0032561//guanyl ribonucleotide binding,GO:0036094//small molecule binding,GO:1901363//heterocyclic compound binding,GO:0032555//purine ribonucleotide binding,GO:0016462//pyrophosphatase activity,GO:0005488//binding,GO:0000166//nucleotide binding,GO:0001883//purine nucleoside binding,GO:0005085//guanyl-nucleotide exchange factor ac…	hsa04072//Phospholipase D signaling pathway,hsa04144//Endocytosis,hsa05130//Pathogenic Escherichia coli infection,hsa05132//Salmonella infection,hsa05131//Shigellosis	0	0	0	5	0	0	0	1	0	0	9	18	0	0	0	0.0167519	0	0	0	0.00306003	0	0	0.0222798	0.0389764
ENSG00000123307	NEUROD4	neuronal differentiation 4	0	0	0	0	2.39661	3.11922	0	1.83861	1.83861	0.0327435	0.852762	GO:0045165//cell fate commitment,GO:1901362//organic cyclic compound biosynthetic process,GO:0018130//heterocycle biosynthetic process,GO:0043010//camera-type eye development,GO:0046483//heterocycle metabolic process,GO:0060255//regulation of macromolecule metabolic process,GO:0023052//signaling,GO:0019219//regulation of nucleobase-containing compound metabolic process,GO:0010467//gene expression…	GO:0005623//cell,GO:0044464//cell part,GO:0005622//intracellular,GO:0043231//intracellular membrane-bounded organelle,GO:0043226//organelle,GO:0043229//intracellular organelle,GO:0043227//membrane-bounded organelle,GO:0044424//intracellular part,GO:0005634//nucleus	GO:0003677//DNA binding,GO:0005515//protein binding,GO:0046983//protein dimerization activity,GO:1901363//heterocyclic compound binding,GO:0003676//nucleic acid binding,GO:0005488//binding,GO:0097159//organic cyclic compound binding	---	0	0	0	2	0	0	0	0	0	0	6	12	0	0	0	0.011682	0	0	0	0	0	0	0.02351	0.040287
ENSG00000129455	KLK8	kallikrein related peptidase 8	0	0	0	0	2.39661	3.11922	0	1.83861	1.83861	0.0327435	0.852762	GO:0031424//keratinization,GO:0044708//single-organism behavior,GO:0031102//neuron projection regeneration,GO:0007611//learning or memory,GO:0051239//regulation of multicellular organismal process,GO:0012501//programmed cell death,GO:0048585//negative regulation of response to stimulus,GO:0023052//signaling,GO:0055082//cellular chemical homeostasis,GO:0030030//cell projection organization,GO:0001…	GO:0005623//cell,GO:0005615//extracellular space,GO:0044464//cell part,GO:0005737//cytoplasm,GO:0005576//extracellular region,GO:0005622//intracellular,GO:0044421//extracellular region part,GO:0044424//intracellular part	GO:0017171//serine hydrolase activity,GO:0008236//serine-type peptidase activity,GO:0005515//protein binding,GO:0005488//binding,GO:0004252//serine-type endopeptidase activity,GO:0070011//peptidase activity, acting on L-amino acid peptides,GO:0003824//catalytic activity,GO:0008233//peptidase activity,GO:0004175//endopeptidase activity,GO:0016787//hydrolase activity	---	0	0	0	0	0	0	0	0	0	0	6	12	0	0	0	0	0	0	0	0	0	0	0.0416425	0.071868
ENSG00000101438	SLC32A1	solute carrier family 32 member 1	0	0	0	0	2.88723	2.61497	0	1.83407	1.83407	0.0365135	0.875492	GO:0006814//sodium ion transport,GO:0071705//nitrogen compound transport,GO:0035725//sodium ion transmembrane transport,GO:0021537//telencephalon development,GO:0044765//single-organism transport,GO:0023052//signaling,GO:0015672//monovalent inorganic cation transport,GO:0015837//amine transport,GO:0034220//ion transmembrane transport,GO:0065007//biological regulation,GO:0007568//aging,GO:0007399/…	GO:0031988//membrane-bounded vesicle,GO:0005623//cell,GO:0030136//clathrin-coated vesicle,GO:0005886//plasma membrane,GO:0044464//cell part,GO:0005737//cytoplasm,GO:0042995//cell projection,GO:0030285//integral to synaptic vesicle membrane,GO:0048786//presynaptic active zone,GO:0043005//neuron projection,GO:0030672//synaptic vesicle membrane,GO:0012506//vesicle membrane,GO:0051286//cell tip,GO:00…	GO:0005416//cation:amino acid symporter activity,GO:0015295//solute:hydrogen symporter activity,GO:0008509//anion transmembrane transporter activity,GO:0015075//ion transmembrane transporter activity,GO:0015078//hydrogen ion transmembrane transporter activity,GO:0015495//gamma-aminobutyric acid:hydrogen symporter activity,GO:0005276//vesicular hydrogen:amino acid antiporter activity,GO:0015298//s…	hsa04727//GABAergic synapse,hsa04723//Retrograde endocannabinoid signaling,hsa04721//Synaptic vesicle cycle,hsa05032//Morphine addiction,hsa05033//Nicotine addiction	0	0	0	0	0	0	0	0	0	0	9	8	0	0	0	0	0	0	0	0	0	0	0.050353	0.037631
ENSG00000215397	SCRT2	scratch family transcriptional repressor 2	0	0	0	0	2.74147	2.75849	0	1.83332	1.83332	0.0371381	0.881846	GO:1901362//organic cyclic compound biosynthetic process,GO:0018130//heterocycle biosynthetic process,GO:0051239//regulation of multicellular organismal process,GO:0046483//heterocycle metabolic process,GO:0060255//regulation of macromolecule metabolic process,GO:0031324//negative regulation of cellular metabolic process,GO:0019219//regulation of nucleobase-containing compound metabolic process,G…	GO:0005623//cell,GO:0044454//nuclear chromosome part,GO:0000790//nuclear chromatin,GO:0044464//cell part,GO:0031981//nuclear lumen,GO:0031974//membrane-enclosed lumen,GO:0043232//intracellular non-membrane-bounded organelle,GO:0043228//non-membrane-bounded organelle,GO:0043233//organelle lumen,GO:0005622//intracellular,GO:0000785//chromatin,GO:0044428//nuclear part,GO:0005694//chromosome,GO:00444…	GO:0000981//sequence-specific DNA binding RNA polymerase II transcription factor activity,GO:0003700//sequence-specific DNA binding transcription factor activity,GO:0001078//RNA polymerase II core promoter proximal region sequence-specific DNA binding transcription factor activity involved in negative regulation of transcription,GO:0001227//RNA polymerase II transcription regulatory region sequen…	---	0	0	0	0	0	0	0	0	0	0	8	9	0	0	0	0	0	0	0	0	0	0	0.037656	0.035411
ENSG00000126467	TSKS	testis specific serine kinase substrate	0	0	0	0	2.74147	2.75849	0	1.83332	1.83332	0.0371381	0.881846	GO:0051346//negative regulation of hydrolase activity,GO:0050790//regulation of catalytic activity,GO:0050794//regulation of cellular process,GO:0065007//biological regulation,GO:0051174//regulation of phosphorus metabolic process,GO:0031323//regulation of cellular metabolic process,GO:0035303//regulation of dephosphorylation,GO:0008152//metabolic process,GO:0019222//regulation of metabolic proce…	GO:0031988//membrane-bounded vesicle,GO:0005623//cell,GO:0001669//acrosomal vesicle,GO:0044464//cell part,GO:0005815//microtubule organizing center,GO:0005737//cytoplasm,GO:0044430//cytoskeletal part,GO:0043232//intracellular non-membrane-bounded organelle,GO:0044450//microtubule organizing center part,GO:0031410//cytoplasmic vesicle,GO:0005813//centrosome,GO:0043228//non-membrane-bounded organel…	GO:0016791//phosphatase activity,GO:0005515//protein binding,GO:0042578//phosphoric ester hydrolase activity,GO:0005488//binding,GO:0016788//hydrolase activity, acting on ester bonds,GO:0003824//catalytic activity,GO:0019901//protein kinase binding,GO:0019899//enzyme binding,GO:0019900//kinase binding,GO:0016787//hydrolase activity	---	0	0	7	0	0	0	0	0	0	0	8	9	0	0	0.0604892	0	0	0	0	0	0	0	0.040703	0.0429338
ENSG00000221947	XKR9	XK related 9	0	0	0	2.59624	0	2.88902	0	1.82842	1.82842	0.0407236	0.910495	---	GO:0031224//intrinsic to membrane,GO:0044425//membrane part,GO:0016020//membrane,GO:0016021//integral to membrane	---	---	0	0	0	3	3	6	0	0	0	5	0	10	0	0	0	0.0118679	0.0129343	0.031803	0	0	0	0.0210663	0	0.0314611
ENSG00000235119	AL138895.1	---	0	0	0	0	3.0196	2.45559	0	1.82506	1.82506	0.0361211	0.873614	---	---	---	---	0	0	0	0	0	0	0	0	0	0	10	7	0	0	0	0	0	0	0	0	0	0	0.829337	0.483768
ENSG00000240720	LRRD1	leucine rich repeats and death domain containing 1	0	1.94465	1.68377	1.00677	3.78628	4.29147	1.20947	3.02817	1.8187	0.0198093	0.758962	GO:0035088//establishment or maintenance of apical/basal cell polarity,GO:0045197//establishment or maintenance of epithelial cell apical/basal polarity,GO:0023052//signaling,GO:0050794//regulation of cellular process,GO:0061245//establishment or maintenance of bipolar cell polarity,GO:0065007//biological regulation,GO:0045199//maintenance of epithelial cell apical/basal polarity,GO:0009987//cell…	GO:0005623//cell,GO:0005886//plasma membrane,GO:0044464//cell part,GO:0005737//cytoplasm,GO:0016323//basolateral plasma membrane,GO:0005622//intracellular,GO:0044459//plasma membrane part,GO:0044425//membrane part,GO:0071944//cell periphery,GO:0016020//membrane,GO:0044424//intracellular part	---	---	4	4	5	3	3	0	0	3	2	1	18	29	0.0168687	0.0172547	0.0228944	0.0111127	0.00933394	0	0	0.0131287	0.0060662	0.00326754	0.0603267	0.0848231
ENSG00000226430	USP17L7	ubiquitin specific peptidase 17-like family member 7	1.79878	1.94465	2.93319	2.33275	4.33595	5.45718	2.22554	4.04196	1.81642	0.00281309	0.414011	GO:0043412//macromolecule modification,GO:1901575//organic substance catabolic process,GO:0051603//proteolysis involved in cellular protein catabolic process,GO:0044267//cellular protein metabolic process,GO:0009057//macromolecule catabolic process,GO:0043632//modification-dependent macromolecule catabolic process,GO:0008152//metabolic process,GO:0043170//macromolecule metabolic process,GO:000905…	GO:0005623//cell,GO:0044464//cell part,GO:0005737//cytoplasm,GO:0005783//endoplasmic reticulum,GO:0005622//intracellular,GO:0043231//intracellular membrane-bounded organelle,GO:0043226//organelle,GO:0044444//cytoplasmic part,GO:0043229//intracellular organelle,GO:0043227//membrane-bounded organelle,GO:0044424//intracellular part,GO:0005634//nucleus	---	---	11	6	4	3	3	10	2	3	6	4	27	67	0.12043	0.057804	0.037772	0.027303	0.03145	0.094863	0.018695	0.020065	0.060269	0.035271	0.201534	0.443747
ENSG00000092054	MYH7	myosin heavy chain 7	0	0	0	2.81895	0	2.61497	0	1.81131	1.81131	0.0441313	0.920909	GO:0003299//muscle hypertrophy in response to stress,GO:0003007//heart morphogenesis,GO:0072358//cardiovascular system development,GO:0009203//ribonucleoside triphosphate catabolic process,GO:0043500//muscle adaptation,GO:0072359//circulatory system development,GO:0006152//purine nucleoside catabolic process,GO:0031449//regulation of slow-twitch skeletal muscle fiber contraction,GO:0014887//cardi…	GO:0005623//cell,GO:0032982//myosin filament,GO:0044464//cell part,GO:0044449//contractile fiber part,GO:0005737//cytoplasm,GO:0044430//cytoskeletal part,GO:0032991//macromolecular complex,GO:0030017//sarcomere,GO:0043232//intracellular non-membrane-bounded organelle,GO:0043228//non-membrane-bounded organelle,GO:0005859//muscle myosin complex,GO:0042641//actomyosin,GO:0005622//intracellular,GO:00…	GO:0008092//cytoskeletal protein binding,GO:0017076//purine nucleotide binding,GO:0035639//purine ribonucleoside triphosphate binding,GO:0030898//actin-dependent ATPase activity,GO:0005515//protein binding,GO:0016887//ATPase activity,GO:0000146//microfilament motor activity,GO:0036094//small molecule binding,GO:1901363//heterocyclic compound binding,GO:0032555//purine ribonucleotide binding,GO:00…	hsa04022//cGMP-PKG signaling pathway,hsa04919//Thyroid hormone signaling pathway,hsa04260//Cardiac muscle contraction,hsa04261//Adrenergic signaling in cardiomyocytes,hsa05410//Hypertrophic cardiomyopathy,hsa05414//Dilated cardiomyopathy,hsa05416//Viral myocarditis	0	0	2	0	0	0	0	0	0	6	0	8	0	0	0.006977	0	0	0	0	0	0	0.019117	0	0.016268
ENSG00000157103	SLC6A1	solute carrier family 6 member 1	2.23844	1.94465	0	2.33275	3.78628	3.49214	1.39436	3.20372	1.80936	0.0461581	0.932601	GO:0032890//regulation of organic acid transport,GO:0006814//sodium ion transport,GO:0014052//regulation of gamma-aminobutyric acid secretion,GO:0071705//nitrogen compound transport,GO:0042221//response to chemical stimulus,GO:0044708//single-organism behavior,GO:0035725//sodium ion transmembrane transport,GO:0007611//learning or memory,GO:0051050//positive regulation of transport,GO:0051239//reg…	GO:0005623//cell,GO:0005886//plasma membrane,GO:0005887//integral to plasma membrane,GO:0044464//cell part,GO:0042995//cell projection,GO:0043005//neuron projection,GO:0031226//intrinsic to plasma membrane,GO:0031224//intrinsic to membrane,GO:0044459//plasma membrane part,GO:0097458//neuron part,GO:0044425//membrane part,GO:0071944//cell periphery,GO:0030424//axon,GO:0016020//membrane,GO:0009986/…	GO:0005416//cation:amino acid symporter activity,GO:0008509//anion transmembrane transporter activity,GO:0015075//ion transmembrane transporter activity,GO:0022804//active transmembrane transporter activity,GO:0015077//monovalent inorganic cation transmembrane transporter activity,GO:0005328//neurotransmitter:sodium symporter activity,GO:0005488//binding,GO:0022891//substrate-specific transmembra…	hsa04727//GABAergic synapse,hsa04721//Synaptic vesicle cycle	4	0	0	2	8	4	3	3	0	4	18	16	0.00397518	0	0	0.0018073	0.00896158	0.00383115	0.00287798	0.00222426	0	0.00438768	0.0141688	0.011228
ENSG00000169067	ACTBL2	actin, beta like 2	5.91891	4.83514	4.53148	5.29857	7.49879	7.8992	5.09518	6.89886	1.80368	0.0111405	0.648284	---	GO:0031988//membrane-bounded vesicle,GO:0005623//cell,GO:0043230//extracellular organelle,GO:0005615//extracellular space,GO:0044464//cell part,GO:0005737//cytoplasm,GO:0005576//extracellular region,GO:0043232//intracellular non-membrane-bounded organelle,GO:0043228//non-membrane-bounded organelle,GO:0065010//extracellular membrane-bounded organelle,GO:0031982//vesicle,GO:0070062//extracellular v…	GO:0017076//purine nucleotide binding,GO:0035639//purine ribonucleoside triphosphate binding,GO:0005515//protein binding,GO:0036094//small molecule binding,GO:1901363//heterocyclic compound binding,GO:0032555//purine ribonucleotide binding,GO:0005488//binding,GO:0000166//nucleotide binding,GO:0001883//purine nucleoside binding,GO:0043168//anion binding,GO:0001882//nucleoside binding,GO:0097159//o…	---	59	21	46	41	36	46	48	29	20	38	253	371	0.465809	0.168105	0.37113	0.336235	0.283373	0.340239	0.44321	0.20712	0.162811	0.274932	1.39247	1.78297
ENSG00000224132	AC112715.1	---	0	0	0	3.01183	2.39661	0	0	1.80281	1.80281	0.0439986	0.920251	---	---	---	---	0	3	0	0	4	0	0	0	0	7	6	0	0	0.174269	0	0	0.248966	0	0	0	0	0.370736	0.229323	0
ENSG00000218537	MIF-AS1	MIF antisense RNA 1	0	0	0	3.01183	2.39661	0	0	1.80281	1.80281	0.0439986	0.920251	---	---	---	---	0	3	3	3	0	0	0	0	0	7	6	0	0	0.039884	0.040119	0.036814	0	0	0	0	0	0.086734	0.05514	0
ENSG00000078795	PKD2L2	polycystin 2 like 2, transient receptor potential cation channel	0	0	0	0	2.39661	3.00871	0	1.80177	1.80177	0.0391326	0.897963	GO:0044765//single-organism transport,GO:0034220//ion transmembrane transport,GO:0006816//calcium ion transport,GO:0009628//response to abiotic stimulus,GO:0070838//divalent metal ion transport,GO:0009987//cellular process,GO:0044763//single-organism cellular process,GO:0070588//calcium ion transmembrane transport,GO:0055085//transmembrane transport,GO:0009581//detection of external stimulus,GO:0…	GO:0031224//intrinsic to membrane,GO:0044425//membrane part,GO:0016020//membrane,GO:0016021//integral to membrane	GO:0015075//ion transmembrane transporter activity,GO:0005261//cation channel activity,GO:0072509//divalent inorganic cation transmembrane transporter activity,GO:0022803//passive transmembrane transporter activity,GO:0005488//binding,GO:0022891//substrate-specific transmembrane transporter activity,GO:0008324//cation transmembrane transporter activity,GO:0046873//metal ion transmembrane transpor…	---	3	5	1	2	0	0	0	0	0	0	6	11	0.0116799	0.0204946	0.00260827	0.00546623	0	0	0	0	0	0	0.019283	0.0283932
ENSG00000137090	DMRT1	doublesex and mab-3 related transcription factor 1	3.27462	3.51702	3.59255	3.71292	5.92408	6.14656	3.4614	5.26119	1.79979	0.00015441	0.100474	GO:0007178//transmembrane receptor protein serine/threonine kinase signaling pathway,GO:0008584//male gonad development,GO:1901362//organic cyclic compound biosynthetic process,GO:0010628//positive regulation of gene expression,GO:0051726//regulation of cell cycle,GO:0018130//heterocycle biosynthetic process,GO:0051239//regulation of multicellular organismal process,GO:0040020//regulation of meio…	GO:0005623//cell,GO:0044464//cell part,GO:0005737//cytoplasm,GO:0005622//intracellular,GO:0043231//intracellular membrane-bounded organelle,GO:0043226//organelle,GO:0043229//intracellular organelle,GO:0043227//membrane-bounded organelle,GO:0044424//intracellular part,GO:0005634//nucleus	GO:0000981//sequence-specific DNA binding RNA polymerase II transcription factor activity,GO:0003700//sequence-specific DNA binding transcription factor activity,GO:0044212//transcription regulatory region DNA binding,GO:0000987//core promoter proximal region sequence-specific DNA binding,GO:0003677//DNA binding,GO:0046982//protein heterodimerization activity,GO:0042803//protein homodimerization …	---	19	13	19	5	14	23	7	11	10	12	84	109	0.123962	0.0845659	0.130272	0.0337507	0.0905501	0.139069	0.0484181	0.0677655	0.0637236	0.0755204	0.392987	0.447817
ENSG00000261614	AC106730.1	---	1.79878	1.94465	2.43971	4.01268	3.99365	3.57204	2.06105	3.85946	1.79841	0.00973494	0.616132	---	---	---	---	4	4	1	5	6	3	2	3	4	15	21	17	0.078784	0.065189	0.018723	0.092807	0.110352	0.043349	0.044634	0.038525	0.075957	0.263497	0.285959	0.199749
ENSG00000253227	AC090192.2	---	3.87144	4.45259	5.18597	4.65683	6.53467	7.67781	4.50333	6.28977	1.78644	0.0126347	0.671543	---	---	---	---	42	16	36	18	14	55	11	22	32	24	129	318	0.364235	0.136305	0.322073	0.167692	0.110051	0.447559	0.0983688	0.168831	0.28435	0.190806	0.801951	1.72912
ENSG00000253190	AC084082.1	---	0	0	0	0	2.74147	2.61497	0	1.78548	1.78548	0.0447932	0.923137	---	---	---	---	4	3	0	0	0	0	0	0	0	0	8	8	0.0273738	0.0164746	0	0	0	0	0	0	0	0	0.0338937	0.0341691
ENSG00000113555	PCDH12	protocadherin 12	0	0	0	0	2.88723	2.45559	0	1.78094	1.78094	0.044154	0.920909	GO:0016339//calcium-dependent cell-cell adhesion,GO:0022610//biological adhesion,GO:0009792//embryo development ending in birth or egg hatching,GO:0023052//signaling,GO:0060711//labyrinthine layer development,GO:0006112//energy reserve metabolic process,GO:0007399//nervous system development,GO:0005977//glycogen metabolic process,GO:0008152//metabolic process,GO:0001890//placenta development,GO:0…	GO:0031988//membrane-bounded vesicle,GO:0005623//cell,GO:0043230//extracellular organelle,GO:0030054//cell junction,GO:0005886//plasma membrane,GO:0005887//integral to plasma membrane,GO:0044464//cell part,GO:0005576//extracellular region,GO:0031226//intrinsic to plasma membrane,GO:0031224//intrinsic to membrane,GO:0065010//extracellular membrane-bounded organelle,GO:0031982//vesicle,GO:0005911//…	GO:0005488//binding,GO:0043167//ion binding,GO:0043169//cation binding,GO:0005509//calcium ion binding,GO:0046872//metal ion binding	---	0	4	0	3	0	4	0	0	0	0	9	7	0	0.0122186	0	0.00988369	0	0.0115268	0	0	0	0	0.0183563	0.0126391
ENSG00000236507	BX470209.2	---	0	0	1.68377	0	3.45328	3.57204	0.561257	2.34177	1.78052	0.0398871	0.902847	---	---	---	---	5	0	0	0	0	5	0	0	2	0	14	17	0.0235991	0	0	0	0	0.0234312	0	0	0.00857103	0	0.0531417	0.057232
ENSG00000103710	RASL12	RAS like family 12	0	0	0	0	2.18736	3.11922	0	1.76886	1.76886	0.0405499	0.909304	GO:0009203//ribonucleoside triphosphate catabolic process,GO:0006152//purine nucleoside catabolic process,GO:0046483//heterocycle metabolic process,GO:0023052//signaling,GO:1901575//organic substance catabolic process,GO:1901657//glycosyl compound metabolic process,GO:0009116//nucleoside metabolic process,GO:0050794//regulation of cellular process,GO:0065007//biological regulation,GO:0009144//pur…	GO:0016020//membrane	GO:0017076//purine nucleotide binding,GO:0035639//purine ribonucleoside triphosphate binding,GO:0032561//guanyl ribonucleotide binding,GO:0036094//small molecule binding,GO:1901363//heterocyclic compound binding,GO:0032555//purine ribonucleotide binding,GO:0016462//pyrophosphatase activity,GO:0005488//binding,GO:0000166//nucleotide binding,GO:0001883//purine nucleoside binding,GO:0043168//anion b…	---	0	0	0	0	0	0	0	0	0	0	5	12	0	0	0	0	0	0	0	0	0	0	0.0240043	0.0589546
ENSG00000140379	BCL2A1	BCL2 related protein A1	0	0	0	0	2.18736	3.11922	0	1.76886	1.76886	0.0405499	0.909304	GO:0038034//signal transduction in absence of ligand,GO:0021537//telencephalon development,GO:0012501//programmed cell death,GO:0044765//single-organism transport,GO:0023052//signaling,GO:0007005//mitochondrion organization,GO:0071840//cellular component organization or biogenesis,GO:0008637//apoptotic mitochondrial changes,GO:0050794//regulation of cellular process,GO:0065007//biological regulat…	GO:0005739//mitochondrion,GO:0005623//cell,GO:0031968//organelle outer membrane,GO:0044464//cell part,GO:0005741//mitochondrial outer membrane,GO:0005737//cytoplasm,GO:0031967//organelle envelope,GO:0031090//organelle membrane,GO:0005622//intracellular,GO:0031966//mitochondrial membrane,GO:0044422//organelle part,GO:0019867//outer membrane,GO:0043231//intracellular membrane-bounded organelle,GO:0…	GO:0046982//protein heterodimerization activity,GO:0042803//protein homodimerization activity,GO:0005515//protein binding,GO:0019904//protein domain specific binding,GO:0046983//protein dimerization activity,GO:0022803//passive transmembrane transporter activity,GO:0005488//binding,GO:0051400//BH domain binding,GO:0042802//identical protein binding,GO:0015267//channel activity,GO:0022857//transme…	hsa04064//NF-kappa B signaling pathway,hsa04210//Apoptosis,hsa05202//Transcriptional misregulation in cancer,hsa05221//Acute myeloid leukemia	0	0	0	0	2	0	0	0	0	0	5	12	0	0	0	0	0.028525	0	0	0	0	0	0.0863085	0.181741
ENSG00000233117	LINC00702	long intergenic non-protein coding RNA 702	2.23844	1.53587	0	1.59399	3.14084	4.33792	1.2581	3.02425	1.76614	0.0321156	0.852429	---	---	---	---	6	0	0	0	6	2	3	2	0	2	11	30	0.00934834	0	0	0	0.00935129	0.00300957	0.00582325	0.00293783	0	0.0022367	0.0118646	0.0305078
ENSG00000205922	ONECUT3	one cut homeobox 3	5.55048	4.68342	4.22507	5.7137	6.75009	7.29192	4.81966	6.58523	1.76558	2.0097e-05	0.0284574	GO:1901362//organic cyclic compound biosynthetic process,GO:0010628//positive regulation of gene expression,GO:0018130//heterocycle biosynthetic process,GO:0046483//heterocycle metabolic process,GO:0060255//regulation of macromolecule metabolic process,GO:0009891//positive regulation of biosynthetic process,GO:0019219//regulation of nucleobase-containing compound metabolic process,GO:0010467//gen…	GO:0005623//cell,GO:0044464//cell part,GO:0031981//nuclear lumen,GO:0032991//macromolecular complex,GO:0031974//membrane-enclosed lumen,GO:0005654//nucleoplasm,GO:0044451//nucleoplasm part,GO:0043233//organelle lumen,GO:0005622//intracellular,GO:0044428//nuclear part,GO:0044422//organelle part,GO:0043234//protein complex,GO:0043231//intracellular membrane-bounded organelle,GO:0043226//organelle,G…	GO:0000981//sequence-specific DNA binding RNA polymerase II transcription factor activity,GO:0003700//sequence-specific DNA binding transcription factor activity,GO:0044212//transcription regulatory region DNA binding,GO:0001077//RNA polymerase II core promoter proximal region sequence-specific DNA binding transcription factor activity involved in positive regulation of transcription,GO:0003677//…	---	36	56	21	36	60	54	37	26	16	51	150	243	0.111265	0.17631	0.065586	0.113024	0.183316	0.154326	0.130589	0.070039	0.050321	0.143859	0.319992	0.454872
ENSG00000235044	PPIAP3	peptidylprolyl isomerase A pseudogene 3	0	0	0	0	3.0196	2.27638	0	1.76532	1.76532	0.04381	0.920251	---	---	---	---	0	2	6	0	0	0	0	0	0	0	10	6	0	0.068974	0.251042	0	0	0	0	0	0	0	0.302844	0.145213
ENSG00000140519	RHCG	Rh family C glycoprotein	0	0	0	0	2.39661	2.88902	0	1.76188	1.76188	0.0469668	0.933456	GO:0071705//nitrogen compound transport,GO:0006885//regulation of pH,GO:0044765//single-organism transport,GO:0055082//cellular chemical homeostasis,GO:0015672//monovalent inorganic cation transport,GO:0060429//epithelium development,GO:0015837//amine transport,GO:0034220//ion transmembrane transport,GO:0065007//biological regulation,GO:0065008//regulation of biological quality,GO:0042592//homeos…	GO:0031988//membrane-bounded vesicle,GO:0005623//cell,GO:0043230//extracellular organelle,GO:0005886//plasma membrane,GO:0005887//integral to plasma membrane,GO:0044464//cell part,GO:0005737//cytoplasm,GO:0005576//extracellular region,GO:0031410//cytoplasmic vesicle,GO:0031226//intrinsic to plasma membrane,GO:0016323//basolateral plasma membrane,GO:0031224//intrinsic to membrane,GO:0065010//extra…	GO:0008092//cytoskeletal protein binding,GO:0008509//anion transmembrane transporter activity,GO:0015075//ion transmembrane transporter activity,GO:0015101//organic cation transmembrane transporter activity,GO:0005515//protein binding,GO:0008519//ammonium transmembrane transporter activity,GO:0005488//binding,GO:0022891//substrate-specific transmembrane transporter activity,GO:0008324//cation tra…	---	0	0	0	0	0	0	0	0	0	0	6	10	0	0	0	0	0	0	0	0	0	0	0.0313952	0.048936
ENSG00000234438	KBTBD13	kelch repeat and BTB domain containing 13	0	0	0	0	2.39661	2.88902	0	1.76188	1.76188	0.0469668	0.933456	GO:0032446//protein modification by small protein conjugation,GO:0043412//macromolecule modification,GO:0044267//cellular protein metabolic process,GO:0008152//metabolic process,GO:0043170//macromolecule metabolic process,GO:0009987//cellular process,GO:0044260//cellular macromolecule metabolic process,GO:0044237//cellular metabolic process,GO:0019538//protein metabolic process,GO:0044238//primar…	GO:0005623//cell,GO:0031463//Cul3-RING ubiquitin ligase complex,GO:0044464//cell part,GO:0000151//ubiquitin ligase complex,GO:0005737//cytoplasm,GO:0032991//macromolecular complex,GO:0031461//cullin-RING ubiquitin ligase complex,GO:0005622//intracellular,GO:0043234//protein complex,GO:0044444//cytoplasmic part,GO:0044424//intracellular part,GO:0005829//cytosol	GO:0004842//ubiquitin-protein ligase activity,GO:0019787//small conjugating protein ligase activity,GO:0016881//acid-amino acid ligase activity,GO:0016879//ligase activity, forming carbon-nitrogen bonds,GO:0016874//ligase activity,GO:0003824//catalytic activity	---	0	0	0	0	3	0	0	0	0	0	6	10	0	0	0	0	0.014355	0	0	0	0	0	0.026258	0.042032
ENSG00000167476	JSRP1	junctional sarcoplasmic reticulum protein 1	1.79878	2.26281	2.1107	3.81991	3.70995	3.91617	2.05743	3.81535	1.75792	0.0116619	0.661027	GO:0032412//regulation of ion transmembrane transporter activity,GO:0043269//regulation of ion transport,GO:0044765//single-organism transport,GO:0060314//regulation of ryanodine-sensitive calcium-release channel activity,GO:0034220//ion transmembrane transport,GO:0050794//regulation of cellular process,GO:0065007//biological regulation,GO:0006816//calcium ion transport,GO:0003009//skeletal muscl…	GO:0005623//cell,GO:0044432//endoplasmic reticulum part,GO:0044464//cell part,GO:0005737//cytoplasm,GO:0005783//endoplasmic reticulum,GO:0016528//sarcoplasm,GO:0012505//endomembrane system,GO:0031090//organelle membrane,GO:0005622//intracellular,GO:0044422//organelle part,GO:0044425//membrane part,GO:0043231//intracellular membrane-bounded organelle,GO:0043226//organelle,GO:0044444//cytoplasmic p…	GO:0015075//ion transmembrane transporter activity,GO:0005261//cation channel activity,GO:0005219//ryanodine-sensitive calcium-release channel activity,GO:0072509//divalent inorganic cation transmembrane transporter activity,GO:0022834//ligand-gated channel activity,GO:0022803//passive transmembrane transporter activity,GO:0015278//calcium-release channel activity,GO:0022891//substrate-specific t…	---	11	8	14	5	15	11	2	4	3	13	17	22	0.10782	0.0842734	0.145099	0.0506869	0.148429	0.103357	0.0228928	0.0372226	0.0298158	0.129368	0.126918	0.142091
ENSG00000132837	DMGDH	dimethylglycine dehydrogenase	1.79878	5.38688	4.22507	4.71344	5.83704	6.13345	3.80357	5.56131	1.75774	0.0313629	0.851356	GO:0009310//amine catabolic process,GO:0006579//amino-acid betaine catabolic process,GO:1901575//organic substance catabolic process,GO:0009308//amine metabolic process,GO:0042439//ethanolamine-containing compound metabolic process,GO:0034641//cellular nitrogen compound metabolic process,GO:0006066//alcohol metabolic process,GO:0008152//metabolic process,GO:1901615//organic hydroxy compound metab…	GO:0005739//mitochondrion,GO:0005623//cell,GO:0044464//cell part,GO:0005737//cytoplasm,GO:0031974//membrane-enclosed lumen,GO:0043233//organelle lumen,GO:0005622//intracellular,GO:0044422//organelle part,GO:0043231//intracellular membrane-bounded organelle,GO:0043226//organelle,GO:0044444//cytoplasmic part,GO:0044429//mitochondrial part,GO:0005759//mitochondrial matrix,GO:0043229//intracellular o…	GO:1901363//heterocyclic compound binding,GO:0016645//oxidoreductase activity, acting on the CH-NH group of donors,GO:0009055//electron carrier activity,GO:0047865//dimethylglycine dehydrogenase activity,GO:0003676//nucleic acid binding,GO:0005488//binding,GO:0003723//RNA binding,GO:0097159//organic cyclic compound binding,GO:0046997//oxidoreductase activity, acting on the CH-NH group of donors, …	hsa00260//Glycine, serine and threonine metabolism	17	9	19	25	14	25	2	43	16	25	79	108	0.0633572	0.0351355	0.0735657	0.102363	0.0507483	0.0923787	0.00836036	0.161722	0.0629421	0.0939774	0.2247	0.266744
ENSG00000257052	AP003721.4	---	2.23844	3.51702	2.1107	3.3341	5.19168	4.58902	2.62205	4.3716	1.74955	0.00624745	0.538518	---	---	---	---	0	2	7	3	6	2	3	11	3	9	50	36	0	0.046442	0.191252	0.083515	0.155164	0.02934	0.0646	0.247941	0.080967	0.217639	0.934682	0.587518
ENSG00000172349	IL16	interleukin 16	3.07686	3.83768	4.0434	4.47234	5.19168	6.5334	3.65265	5.39914	1.74649	0.000324318	0.13387	GO:0060326//cell chemotaxis,GO:1901362//organic cyclic compound biosynthetic process,GO:0042221//response to chemical stimulus,GO:0018130//heterocycle biosynthetic process,GO:0043269//regulation of ion transport,GO:0046483//heterocycle metabolic process,GO:0044765//single-organism transport,GO:0060255//regulation of macromolecule metabolic process,GO:0050921//positive regulation of chemotaxis,GO:…	GO:0005623//cell,GO:0005886//plasma membrane,GO:0005615//extracellular space,GO:0044464//cell part,GO:0005737//cytoplasm,GO:0031981//nuclear lumen,GO:0031974//membrane-enclosed lumen,GO:0005576//extracellular region,GO:0005654//nucleoplasm,GO:0044451//nucleoplasm part,GO:0043233//organelle lumen,GO:0016607//nuclear speck,GO:0005622//intracellular,GO:0044428//nuclear part,GO:0044422//organelle par…	GO:0005515//protein binding,GO:0005102//receptor binding,GO:0005125//cytokine activity,GO:0005488//binding,GO:0004872//receptor activity,GO:0042609//CD4 receptor binding	hsa04060//Cytokine-cytokine receptor interaction	7	13	25	26	18	11	6	14	14	21	50	143	0.0124323	0.0246252	0.0452952	0.0462344	0.0325128	0.0178772	0.0109748	0.0220542	0.0258674	0.0350912	0.0608375	0.15702
ENSG00000157856	DRC1	dynein regulatory complex subunit 1	0	2.52333	2.1107	2.01015	3.45328	4.38293	1.54467	3.28212	1.73744	0.0451878	0.926223	GO:0072358//cardiovascular system development,GO:0072359//circulatory system development,GO:0060285//ciliary cell motility,GO:0071840//cellular component organization or biogenesis,GO:0065003//macromolecular complex assembly,GO:0034622//cellular macromolecular complex assembly,GO:0007507//heart development,GO:0009855//determination of bilateral symmetry,GO:0032501//multicellular organismal proces…	GO:0005623//cell,GO:0044464//cell part,GO:0005737//cytoplasm,GO:0042995//cell projection,GO:0005930//axoneme,GO:0005622//intracellular,GO:0044422//organelle part,GO:0043231//intracellular membrane-bounded organelle,GO:0043226//organelle,GO:0044463//cell projection part,GO:0043229//intracellular organelle,GO:0043227//membrane-bounded organelle,GO:0044424//intracellular part	---	---	0	3	4	8	2	0	0	5	3	3	14	31	0	0.0197326	0.0241764	0.0588015	0.0110861	0	0	0.0326104	0.0212392	0.0146491	0.0691294	0.124604
ENSG00000185231	MC2R	melanocortin 2 receptor	0	0	0	0	3.35646	1.83312	0	1.72986	1.72986	0.0365304	0.875492	GO:1901362//organic cyclic compound biosynthetic process,GO:0030801//positive regulation of cyclic nucleotide metabolic process,GO:0018130//heterocycle biosynthetic process,GO:0046483//heterocycle metabolic process,GO:0009891//positive regulation of biosynthetic process,GO:0009187//cyclic nucleotide metabolic process,GO:0023052//signaling,GO:0019219//regulation of nucleobase-containing compound m…	GO:0005623//cell,GO:0005886//plasma membrane,GO:0005887//integral to plasma membrane,GO:0044464//cell part,GO:0005737//cytoplasm,GO:0031226//intrinsic to plasma membrane,GO:0031224//intrinsic to membrane,GO:0005622//intracellular,GO:0044459//plasma membrane part,GO:0044425//membrane part,GO:0071944//cell periphery,GO:0016020//membrane,GO:0044424//intracellular part,GO:0016021//integral to membrane	GO:0004978//corticotropin receptor activity,GO:0004871//signal transducer activity,GO:0008528//G-protein coupled peptide receptor activity,GO:0005515//protein binding,GO:0004977//melanocortin receptor activity,GO:0004888//transmembrane signaling receptor activity,GO:0005488//binding,GO:0060089//molecular transducer activity,GO:0004930//G-protein coupled receptor activity,GO:0030594//neurotransmit…	hsa04024//cAMP signaling pathway,hsa04080//Neuroactive ligand-receptor interaction,hsa04925//Aldosterone synthesis and secretion,hsa04927//Cortisol synthesis and secretion,hsa04934//Cushing syndrome	0	0	0	0	0	0	0	0	0	0	13	4	0	0	0	0	0	0	0	0	0	0	0.051315	0.0118891
ENSG00000175928	LRRN1	leucine rich repeat neuronal 1	2.23844	5.83388	4.78408	5.89593	6.15751	5.98081	4.28547	6.01142	1.72595	0.0340428	0.861196	GO:0051239//regulation of multicellular organismal process,GO:0023052//signaling,GO:0030030//cell projection organization,GO:0007416//synapse assembly,GO:0032990//cell part morphogenesis,GO:0051094//positive regulation of developmental process,GO:0071840//cellular component organization or biogenesis,GO:0050794//regulation of cellular process,GO:0065007//biological regulation,GO:2000026//regulati…	GO:0005615//extracellular space,GO:0005576//extracellular region,GO:0031224//intrinsic to membrane,GO:0044421//extracellular region part,GO:0044425//membrane part,GO:0005578//proteinaceous extracellular matrix,GO:0016020//membrane,GO:0031012//extracellular matrix,GO:0016021//integral to membrane	---	---	61	29	20	34	67	50	3	59	24	58	99	97	0.206255	0.100657	0.068668	0.120817	0.231659	0.159695	0.0118929	0.184046	0.0838795	0.184606	0.235645	0.203149
ENSG00000233994	GDI2P2	GDP dissociation inhibitor 2 pseudogene 2	1.79878	3.10409	3.30022	4.18269	4.4808	4.69988	2.73436	4.45446	1.72009	0.00667341	0.553904	---	---	---	---	13	4	5	12	12	13	2	8	8	17	30	39	0.474463	0.144623	0.180797	0.444024	0.417871	0.444543	0.067929	0.251796	0.264822	0.56748	0.740427	0.857517
ENSG00000243829	AC011495.1	---	2.84762	1.94465	2.43971	3.71292	4.33595	4.33792	2.41066	4.12893	1.71827	0.00671518	0.553904	---	---	---	---	9	4	2	11	5	3	5	3	4	12	27	30	0.339076	0.153305	0.048307	0.398097	0.158198	0.08132	0.210964	0.098981	0.125176	0.399625	0.686393	0.674961
ENSG00000233009	NALCN-AS1	NALCN antisense RNA 1	0	0	0	0	1.64746	3.49214	0	1.7132	1.7132	0.0321818	0.852429	---	---	---	---	0	0	0	0	0	0	0	0	0	0	3	16	0	0	0	0	0	0	0	0	0	0	0.012197	0.071869
ENSG00000215160	OR7E122P	olfactory receptor family 7 subfamily E member 122 pseudogene	0	0	0	0	3.544	1.5471	0	1.69704	1.69704	0.0313484	0.851356	---	---	---	---	2	0	2	0	0	0	0	0	0	0	15	3	0.00710708	0	0.00662246	0	0	0	0	0	0	0	0.0346393	0.00437535
ENSG00000164304	CAGE1	cancer antigen 1	1.16326	2.52333	3.12835	3.3341	4.77108	3.7882	2.27164	3.96446	1.69282	0.0202366	0.764984	---	---	GO:0005515//protein binding,GO:0005488//binding	---	5	11	8	4	4	9	1	5	7	9	37	20	0.0261265	0.0682987	0.0464127	0.0216149	0.0232381	0.0485437	0.00323999	0.0260003	0.0445566	0.047646	0.155068	0.0741512
ENSG00000164746	C7orf57	chromosome 7 open reading frame 57	1.79878	3.39206	4.22507	3.47172	5.6248	5.39263	3.13864	4.82972	1.69108	0.00813782	0.590162	---	---	---	---	13	4	11	14	9	19	2	10	16	10	68	64	0.120433	0.034228	0.110092	0.129193	0.085307	0.172088	0.012539	0.0838786	0.159677	0.0790109	0.45371	0.371751
ENSG00000205097	FRG2	FSHD region gene 2	1.16326	3.10409	2.43971	2.59624	3.99365	5.12766	2.23568	3.90585	1.67016	0.0148621	0.70255	---	GO:0005623//cell,GO:0044464//cell part,GO:0005622//intracellular,GO:0043231//intracellular membrane-bounded organelle,GO:0043226//organelle,GO:0043229//intracellular organelle,GO:0043227//membrane-bounded organelle,GO:0044424//intracellular part,GO:0005634//nucleus	---	---	9	2	7	7	4	5	1	8	4	5	21	53	0.0865973	0.0162708	0.0674521	0.0699551	0.0358009	0.0401227	0.00965421	0.0677592	0.0396633	0.0407278	0.149949	0.329729
ENSG00000135346	CGA	glycoprotein hormones, alpha polypeptide	4.68888	5.51226	4.72496	6.67159	6.75009	6.5133	4.97537	6.64499	1.66963	1.38288e-06	0.00335684	GO:1901362//organic cyclic compound biosynthetic process,GO:0010628//positive regulation of gene expression,GO:0018130//heterocycle biosynthetic process,GO:0046483//heterocycle metabolic process,GO:0060255//regulation of macromolecule metabolic process,GO:0009891//positive regulation of biosynthetic process,GO:0023052//signaling,GO:0019219//regulation of nucleobase-containing compound metabolic p…	GO:0005796//Golgi lumen,GO:0005623//cell,GO:0044464//cell part,GO:0005737//cytoplasm,GO:0031974//membrane-enclosed lumen,GO:0005794//Golgi apparatus,GO:0005576//extracellular region,GO:0043233//organelle lumen,GO:0005622//intracellular,GO:0044422//organelle part,GO:0043231//intracellular membrane-bounded organelle,GO:0043226//organelle,GO:0044444//cytoplasmic part,GO:0043229//intracellular organe…	GO:0005515//protein binding,GO:0005102//receptor binding,GO:0005488//binding,GO:0005179//hormone activity,GO:0004872//receptor activity	hsa04024//cAMP signaling pathway,hsa04080//Neuroactive ligand-receptor interaction,hsa04923//Regulation of lipolysis in adipocytes,hsa04929//GnRH secretion,hsa04912//GnRH signaling pathway,hsa04913//Ovarian steroidogenesis,hsa04917//Prolactin signaling pathway,hsa04918//Thyroid hormone synthesis,hsa05320//Autoimmune thyroid disease	140	49	81	67	46	38	20	47	23	100	150	141	1.34551	0.476351	0.787715	0.663712	0.425446	0.324104	0.203201	0.386892	0.203917	0.887279	0.996796	0.82448
ENSG00000237417	XRCC6P1	X-ray repair cross complementing 6 pseudogene 1	5.25508	5.75994	5.56882	4.87103	8.35457	8.33389	5.52795	7.1865	1.65855	0.0124822	0.670249	---	---	---	---	59	23	30	44	42	21	30	56	42	28	459	502	0.720039	0.287144	0.373622	0.552343	0.511094	0.237466	0.423791	0.614464	0.532599	0.307499	3.91322	3.74208
ENSG00000166793	YPEL4	yippee like 4	2.57495	4.01766	4.0434	3.3341	6.29448	5.98081	3.54534	5.20313	1.65779	0.00118069	0.259632	---	GO:0005623//cell,GO:0044464//cell part,GO:0031981//nuclear lumen,GO:0031974//membrane-enclosed lumen,GO:0043232//intracellular non-membrane-bounded organelle,GO:0043228//non-membrane-bounded organelle,GO:0043233//organelle lumen,GO:0005622//intracellular,GO:0044428//nuclear part,GO:0044422//organelle part,GO:0043231//intracellular membrane-bounded organelle,GO:0043226//organelle,GO:0005730//nucle…	GO:0005488//binding,GO:0043167//ion binding,GO:0043169//cation binding,GO:0046872//metal ion binding	---	13	3	10	9	9	17	4	16	14	9	109	97	0.061294	0.0119399	0.0507758	0.0426404	0.0433798	0.0752098	0.020365	0.0636935	0.0657358	0.0371211	0.372463	0.290204
ENSG00000253880	AC009435.1	---	0	0	0	0	1.64746	3.3177	0	1.65505	1.65505	0.0448659	0.924074	---	---	---	---	0	0	0	2	0	0	0	0	0	0	3	14	0	0	0	0.080465	0	0	0	0	0	0	0.06267	0.328021
ENSG00000185988	PLK5	polo like kinase 5	1.16326	2.74392	2.1107	2.33275	4.05664	4.58902	2.00596	3.65947	1.65351	0.0188402	0.751146	GO:0000082//G1/S transition of mitotic cell cycle,GO:0043412//macromolecule modification,GO:0042221//response to chemical stimulus,GO:0051726//regulation of cell cycle,GO:0002357//defense response to tumor cell,GO:0051239//regulation of multicellular organismal process,GO:0012501//programmed cell death,GO:0030030//cell projection organization,GO:0071840//cellular component organization or biogene…	GO:0005623//cell,GO:0044464//cell part,GO:0005737//cytoplasm,GO:0031981//nuclear lumen,GO:0031974//membrane-enclosed lumen,GO:0043232//intracellular non-membrane-bounded organelle,GO:0043228//non-membrane-bounded organelle,GO:0043233//organelle lumen,GO:0005622//intracellular,GO:0044428//nuclear part,GO:0044422//organelle part,GO:0043231//intracellular membrane-bounded organelle,GO:0043226//organ…	GO:0016740//transferase activity,GO:0017076//purine nucleotide binding,GO:0035639//purine ribonucleoside triphosphate binding,GO:0036094//small molecule binding,GO:1901363//heterocyclic compound binding,GO:0032555//purine ribonucleotide binding,GO:0005488//binding,GO:0000166//nucleotide binding,GO:0001883//purine nucleoside binding,GO:0043168//anion binding,GO:0016773//phosphotransferase activity…	---	15	5	7	16	5	10	1	6	3	4	22	36	0.0984169	0.0256163	0.0476411	0.108757	0.0229608	0.0558842	0.00843669	0.032731	0.0211097	0.0210202	0.106203	0.154806
ENSG00000184492	FOXD4L1	forkhead box D4 like 1	3.44851	3.10409	1.07473	4.40519	4.52602	3.64775	2.54244	4.19299	1.65054	0.0308057	0.850924	GO:1901362//organic cyclic compound biosynthetic process,GO:0018130//heterocycle biosynthetic process,GO:0046483//heterocycle metabolic process,GO:0060255//regulation of macromolecule metabolic process,GO:0019219//regulation of nucleobase-containing compound metabolic process,GO:0010467//gene expression,GO:0044249//cellular biosynthetic process,GO:2001141//regulation of RNA biosynthetic process,G…	GO:0005623//cell,GO:0044464//cell part,GO:0005622//intracellular,GO:0043231//intracellular membrane-bounded organelle,GO:0043226//organelle,GO:0043229//intracellular organelle,GO:0043227//membrane-bounded organelle,GO:0044424//intracellular part,GO:0005634//nucleus	GO:0000981//sequence-specific DNA binding RNA polymerase II transcription factor activity,GO:0003700//sequence-specific DNA binding transcription factor activity,GO:0003677//DNA binding,GO:0043565//sequence-specific DNA binding,GO:1901363//heterocyclic compound binding,GO:0003676//nucleic acid binding,GO:0005488//binding,GO:0097159//organic cyclic compound binding,GO:0001071//nucleic acid binding…	---	15	12	8	14	15	33	8	8	1	20	31	18	0.129096	0.1045	0.064548	0.123118	0.125776	0.275436	0.076671	0.061512	0.005643	0.158607	0.186698	0.094906
ENSG00000124772	CPNE5	copine 5	2.23844	2.26281	2.70745	4.10019	4.28425	3.71968	2.4029	4.03471	1.63181	0.0109607	0.645561	---	GO:0031988//membrane-bounded vesicle,GO:0005623//cell,GO:0043230//extracellular organelle,GO:0044464//cell part,GO:0043025//neuronal cell body,GO:0042995//cell projection,GO:0005576//extracellular region,GO:0043005//neuron projection,GO:0065010//extracellular membrane-bounded organelle,GO:0031982//vesicle,GO:0070062//extracellular vesicular exosome,GO:0044421//extracellular region part,GO:0097458…	---	---	0	2	3	7	0	8	3	4	5	16	26	19	0	0.00569921	0.00924087	0.0249486	0	0.0275061	0.0108546	0.013566	0.016842	0.0538142	0.0666462	0.044223
ENSG00000135905	DOCK10	dedicator of cytokinesis 10	3.60367	1.94465	2.43971	3.71292	5.07482	4.08909	2.66268	4.29227	1.6296	0.0120919	0.664531	GO:0097061//dendritic spine organization,GO:0009203//ribonucleoside triphosphate catabolic process,GO:0006152//purine nucleoside catabolic process,GO:0050790//regulation of catalytic activity,GO:0046483//heterocycle metabolic process,GO:0023052//signaling,GO:0009894//regulation of catabolic process,GO:0019219//regulation of nucleobase-containing compound metabolic process,GO:0030030//cell project…	GO:0031988//membrane-bounded vesicle,GO:0005623//cell,GO:0043230//extracellular organelle,GO:0044464//cell part,GO:0005737//cytoplasm,GO:0042995//cell projection,GO:0005576//extracellular region,GO:0043005//neuron projection,GO:0065010//extracellular membrane-bounded organelle,GO:0030425//dendrite,GO:0031982//vesicle,GO:0070062//extracellular vesicular exosome,GO:0005622//intracellular,GO:0044421…	GO:0017076//purine nucleotide binding,GO:0032561//guanyl ribonucleotide binding,GO:0036094//small molecule binding,GO:1901363//heterocyclic compound binding,GO:0032555//purine ribonucleotide binding,GO:0016462//pyrophosphatase activity,GO:0005488//binding,GO:0000166//nucleotide binding,GO:0001883//purine nucleoside binding,GO:0005085//guanyl-nucleotide exchange factor activity,GO:0043168//anion b…	---	3	10	12	0	22	6	9	3	4	12	46	25	0.00494433	0.0159273	0.022947	0	0.0433631	0.00950008	0.020429	0.00501841	0.00759746	0.0193369	0.0589382	0.0291853
ENSG00000234975	FTH1P2	ferritin heavy chain 1 pseudogene 2	2.23844	2.26281	2.43971	3.81991	3.78628	4.19382	2.31365	3.93334	1.61968	0.0127675	0.671543	---	---	---	---	8	10	8	7	12	7	3	4	4	13	18	27	0.428342	0.546585	0.412406	0.339205	0.59707	0.319479	0.156314	0.188746	0.220522	0.628939	0.664896	0.867756
ENSG00000155918	RAET1L	retinoic acid early transcript 1L	3.74376	1.53587	2.70745	2.81895	5.16334	4.83557	2.66236	4.27262	1.61026	0.0141272	0.688814	GO:0006497//protein lipidation,GO:0043412//macromolecule modification,GO:0044249//cellular biosynthetic process,GO:0009059//macromolecule biosynthetic process,GO:0044267//cellular protein metabolic process,GO:0044764//multi-organism cellular process,GO:0002376//immune system process,GO:0001906//cell killing,GO:0008152//metabolic process,GO:0043170//macromolecule metabolic process,GO:0051704//mult…	GO:0005623//cell,GO:0005886//plasma membrane,GO:0044464//cell part,GO:0005737//cytoplasm,GO:0005576//extracellular region,GO:0005783//endoplasmic reticulum,GO:0031224//intrinsic to membrane,GO:0005622//intracellular,GO:0044425//membrane part,GO:0043231//intracellular membrane-bounded organelle,GO:0071944//cell periphery,GO:0043226//organelle,GO:0044444//cytoplasmic part,GO:0016020//membrane,GO:00…	GO:0005515//protein binding,GO:0005102//receptor binding,GO:0005488//binding,GO:0046703//natural killer cell lectin-like receptor binding	hsa04650//Natural killer cell mediated cytotoxicity	6	9	9	9	9	8	10	2	5	6	49	43	0.093914	0.149861	0.138065	0.149849	0.136887	0.113253	0.185861	0.022105	0.081553	0.091413	0.547414	0.429272
ENSG00000135253	KCP	kielin/chordin-like protein	3.07686	3.25525	4.78408	3.59736	6.24124	6.0934	3.7054	5.31067	1.60527	0.00298359	0.422107	---	GO:0005576//extracellular region	---	---	23	12	34	35	8	4	6	9	24	11	105	105	0.0589688	0.032877	0.0908087	0.0957651	0.0203715	0.0082412	0.0133074	0.0207963	0.0603501	0.026166	0.192083	0.167286
ENSG00000273079	GRIN2B	glutamate ionotropic receptor NMDA type subunit 2B	1.79878	3.25525	2.70745	4.10019	4.65375	3.7882	2.58716	4.18071	1.59355	0.0170951	0.734464	GO:0009203//ribonucleoside triphosphate catabolic process,GO:0000165//MAPK cascade,GO:0006152//purine nucleoside catabolic process,GO:0042221//response to chemical stimulus,GO:0044708//single-organism behavior,GO:0007611//learning or memory,GO:0043269//regulation of ion transport,GO:0050790//regulation of catalytic activity,GO:0046483//heterocycle metabolic process,GO:0044765//single-organism tra…	GO:0044327//dendritic spine head,GO:0005623//cell,GO:0030054//cell junction,GO:0005886//plasma membrane,GO:0005887//integral to plasma membrane,GO:0044464//cell part,GO:0042995//cell projection,GO:0008328//ionotropic glutamate receptor complex,GO:0044430//cytoskeletal part,GO:0032991//macromolecular complex,GO:0043232//intracellular non-membrane-bounded organelle,GO:0043005//neuron projection,GO:…	GO:0017076//purine nucleotide binding,GO:0004871//signal transducer activity,GO:0016597//amino acid binding,GO:0015075//ion transmembrane transporter activity,GO:0032561//guanyl ribonucleotide binding,GO:0005088//Ras guanyl-nucleotide exchange factor activity,GO:0008270//zinc ion binding,GO:0005515//protein binding,GO:0005234//extracellular-glutamate-gated ion channel activity,GO:0004972//N-methy…	hsa04014//Ras signaling pathway,hsa04015//Rap1 signaling pathway,hsa04024//cAMP signaling pathway,hsa04080//Neuroactive ligand-receptor interaction,hsa04724//Glutamatergic synapse,hsa04728//Dopaminergic synapse,hsa04720//Long-term potentiation,hsa04713//Circadian entrainment,hsa05322//Systemic lupus erythematosus,hsa05010//Alzheimer disease,hsa05014//Amyotrophic lateral sclerosis,hsa05016//Huntin…	30	0	3	0	7	11	2	9	5	16	34	20	0.0210634	0	0.00196899	0	0.00435787	0.0062115	0.0014814	0.00525358	0.00362796	0.0102766	0.0157759	0.00762392
ENSG00000186832	KRT16	keratin 16	0	0	1.07473	0	2.18736	3.64775	0.358244	1.94504	1.58679	0.0430913	0.918511	GO:0031424//keratinization,GO:2000146//negative regulation of cell motility,GO:0012501//programmed cell death,GO:0042633//hair cycle,GO:0060429//epithelium development,GO:0071840//cellular component organization or biogenesis,GO:0008283//cell proliferation,GO:0050794//regulation of cellular process,GO:0065007//biological regulation,GO:0030336//negative regulation of cell migration,GO:0007568//agi…	GO:0031988//membrane-bounded vesicle,GO:0005623//cell,GO:0043230//extracellular organelle,GO:0044464//cell part,GO:0005737//cytoplasm,GO:0044430//cytoskeletal part,GO:0032991//macromolecular complex,GO:0005576//extracellular region,GO:0043232//intracellular non-membrane-bounded organelle,GO:0043228//non-membrane-bounded organelle,GO:0065010//extracellular membrane-bounded organelle,GO:0031982//ve…	GO:0005515//protein binding,GO:0005198//structural molecule activity,GO:0005488//binding,GO:0005200//structural constituent of cytoskeleton	hsa04915//Estrogen signaling pathway,hsa05150//Staphylococcus aureus infection	0	0	4	4	0	0	0	0	1	0	5	18	0	0	0.0319572	0.0311399	0	0	0	0	0.000500606	0	0.0266533	0.0930718
ENSG00000223476	VN1R42P	vomeronasal 1 receptor 42 pseudogene	1.79878	2.52333	1.68377	4.01268	3.35646	3.3177	2.00196	3.56228	1.56032	0.0365196	0.875492	---	---	---	---	8	0	10	7	12	7	2	5	2	15	13	14	0.510614	0	0.655724	0.404599	0.773878	0.395305	0.103781	0.277164	0.100958	0.876784	0.566986	0.548394
ENSG00000251429	AC098679.3	---	1.79878	2.26281	2.1107	2.59624	3.99365	4.24347	2.05743	3.61112	1.55369	0.0198448	0.759465	---	---	---	---	5	5	10	2	2	12	2	4	3	5	21	28	0.0299069	0.0228294	0.0581441	0.00784861	0.00749356	0.056591	0.0114339	0.0190839	0.0151927	0.0257292	0.087838	0.0996071
ENSG00000148677	ANKRD1	ankyrin repeat domain 1	4.38087	4.78632	4.30799	4.40519	7.19014	6.5334	4.49173	6.04291	1.55118	0.000155366	0.100474	GO:0003007//heart morphogenesis,GO:0072358//cardiovascular system development,GO:0035690//cellular response to drug,GO:0051053//negative regulation of DNA metabolic process,GO:0072359//circulatory system development,GO:1901362//organic cyclic compound biosynthetic process,GO:0010628//positive regulation of gene expression,GO:0042221//response to chemical stimulus,GO:0018130//heterocycle biosynthe…	GO:0005623//cell,GO:0044464//cell part,GO:0044449//contractile fiber part,GO:0005737//cytoplasm,GO:0031981//nuclear lumen,GO:0032991//macromolecular complex,GO:0030017//sarcomere,GO:0031974//membrane-enclosed lumen,GO:0043232//intracellular non-membrane-bounded organelle,GO:0043228//non-membrane-bounded organelle,GO:0005654//nucleoplasm,GO:0044451//nucleoplasm part,GO:0043233//organelle lumen,GO:…	GO:0031432//titin binding,GO:0001104//RNA polymerase II transcription cofactor activity,GO:0008092//cytoskeletal protein binding,GO:0000988//protein binding transcription factor activity,GO:0003677//DNA binding,GO:0005515//protein binding,GO:0046332//SMAD binding,GO:0001076//RNA polymerase II transcription factor binding transcription factor activity,GO:1901363//heterocyclic compound binding,GO:0…	---	81	42	40	18	51	26	16	28	17	20	204	143	0.912535	0.486403	0.463894	0.208317	0.56627	0.264623	0.204186	0.284285	0.190924	0.205799	1.59082	0.969639
ENSG00000286230	---	---	3.27462	3.25525	4.6633	3.59736	6.08382	6.14656	3.73106	5.27591	1.54486	0.0026546	0.400951	---	---	---	---	12	6	17	8	10	14	7	9	22	11	94	109	0.122593	0.060083	0.186113	0.083814	0.108696	0.141597	0.083131	0.087276	0.247544	0.108795	0.723017	0.730258
ENSG00000261441	AC124068.2	---	2.84762	1.53587	2.1107	3.3341	3.544	4.24347	2.16473	3.70719	1.54246	0.0298832	0.846943	---	---	---	---	9	6	6	0	8	13	5	2	3	9	15	28	0.167186	0.106927	0.111528	0	0.152955	0.24397	0.103046	0.022926	0.041941	0.160334	0.195373	0.334066
ENSG00000282885	AL627171.2	---	4.19808	5.38688	3.12835	6.74131	5.90708	4.66386	4.23777	5.77075	1.53298	0.00746773	0.571993	---	---	---	---	67	118	19	174	33	70	14	43	7	105	83	38	0.729673	1.30709	0.20357	1.96962	0.354019	0.698885	0.171988	0.40848	0.0641945	1.05663	0.621221	0.245088
ENSG00000276966	HIST1H4E	histone cluster 1 H4 family member e	3.44851	3.93047	2.43971	3.3341	5.24675	5.81008	3.2729	4.79697	1.52408	0.00468292	0.502033	---	---	---	---	6	16	12	13	10	15	8	15	4	9	52	86	0.081274	0.231951	0.171137	0.191382	0.139995	0.20115	0.126516	0.19654	0.059014	0.120694	0.534871	0.775976
ENSG00000214915	BX546450.1	---	0	2.93521	2.93319	1.59399	3.544	5.3018	1.95614	3.47993	1.5238	0.0424624	0.916218	---	---	---	---	5	3	21	6	0	7	0	7	6	2	15	60	0.194981	0.142281	0.97799	0.243268	0	0.271623	0	0.265431	0.267304	0.060335	0.460089	1.66716
ENSG00000118997	DNAH7	dynein axonemal heavy chain 7	4.99958	5.48193	4.22507	5.6571	7.05011	6.54334	4.90219	6.41685	1.51466	0.000190869	0.111525	GO:0060285//ciliary cell motility,GO:0071840//cellular component organization or biogenesis,GO:0007018//microtubule-based movement,GO:0065003//macromolecular complex assembly,GO:0034622//cellular macromolecular complex assembly,GO:0008152//metabolic process,GO:0036159//inner dynein arm assembly,GO:0009987//cellular process,GO:0044763//single-organism cellular process,GO:0006928//cellular componen…	GO:0005623//cell,GO:0005929//cilium,GO:0044464//cell part,GO:0005737//cytoplasm,GO:0042995//cell projection,GO:0044430//cytoskeletal part,GO:0032991//macromolecular complex,GO:0043232//intracellular non-membrane-bounded organelle,GO:0043228//non-membrane-bounded organelle,GO:0030286//dynein complex,GO:0005930//axoneme,GO:0005622//intracellular,GO:0044422//organelle part,GO:0043234//protein comple…	GO:0017076//purine nucleotide binding,GO:0035639//purine ribonucleoside triphosphate binding,GO:0051959//dynein light intermediate chain binding,GO:0005515//protein binding,GO:0036094//small molecule binding,GO:1901363//heterocyclic compound binding,GO:0045502//dynein binding,GO:0032555//purine ribonucleotide binding,GO:0016462//pyrophosphatase activity,GO:0003774//motor activity,GO:0005488//bind…	hsa05014//Amyotrophic lateral sclerosis,hsa05016//Huntington disease,hsa05022//Pathways of neurodegeneration - multiple diseases	7	18	23	17	14	22	25	46	16	49	185	144	0.00668738	0.0185995	0.024767	0.016936	0.0128558	0.0195169	0.029953	0.0426011	0.0162385	0.0460224	0.132973	0.0897086
ENSG00000163395	IGFN1	immunoglobulin-like and fibronectin type III domain containing 1	4.94256	4.62908	3.59255	4.53649	6.99489	6.15955	4.38807	5.89698	1.50891	0.00081792	0.214271	---	GO:0005623//cell,GO:0044464//cell part,GO:0044449//contractile fiber part,GO:0005737//cytoplasm,GO:0030017//sarcomere,GO:0043232//intracellular non-membrane-bounded organelle,GO:0043228//non-membrane-bounded organelle,GO:0005622//intracellular,GO:0043292//contractile fiber,GO:0044422//organelle part,GO:0043231//intracellular membrane-bounded organelle,GO:0043226//organelle,GO:0031674//I band,GO:0…	GO:0005515//protein binding,GO:0005488//binding	---	18	44	26	18	22	28	24	25	10	22	178	110	0.0319443	0.0806109	0.0461416	0.0332514	0.0400444	0.048051	0.0513963	0.0413496	0.0183379	0.0357027	0.225113	0.12167
ENSG00000248159	HSPA8P11	heat shock protein family A (Hsp70) member 8 pseudogene 11	2.23844	1.53587	2.1107	4.26074	3.0196	3.11922	1.96167	3.46652	1.50485	0.0349237	0.869916	---	---	---	---	2	8	0	0	8	8	3	2	3	18	10	12	0.017402	0.091922	0	0	0.09269	0.080093	0.030796	0.017671	0.034145	0.185834	0.078058	0.080769
ENSG00000214212	C19orf38	chromosome 19 open reading frame 38	3.98873	3.93047	4.5989	4.01268	6.19999	6.78044	4.1727	5.66437	1.49167	0.00054035	0.170737	---	---	---	---	8	15	6	6	8	7	12	15	21	15	102	170	0.101279	0.22084	0.0749194	0.0873851	0.114031	0.0928743	0.18955	0.190835	0.301793	0.194427	1.01208	1.47401
ENSG00000265735	RN7SL5P	RNA, 7SL, cytoplasmic 5, pseudogene	2.57495	3.39206	3.45378	3.81991	4.38587	5.68987	3.14026	4.63188	1.49162	0.00541463	0.524247	---	---	---	---	14	12	7	14	10	6	4	10	9	13	28	79	0.952923	0.789211	0.483804	0.986515	0.648589	0.381645	0.272592	0.563572	0.618046	0.788903	1.34541	3.27825
ENSG00000150281	CTF1	cardiotrophin 1	2.23844	2.74392	3.59255	4.18269	4.87959	3.97614	2.85831	4.34614	1.48784	0.0170463	0.734464	GO:0043412//macromolecule modification,GO:0007260//tyrosine phosphorylation of STAT protein,GO:0060255//regulation of macromolecule metabolic process,GO:0023052//signaling,GO:0018108//peptidyl-tyrosine phosphorylation,GO:0032268//regulation of cellular protein metabolic process,GO:0008283//cell proliferation,GO:0010562//positive regulation of phosphorus metabolic process,GO:0050794//regulation of…	GO:0005615//extracellular space,GO:0005576//extracellular region,GO:0044421//extracellular region part	GO:0005515//protein binding,GO:0005102//receptor binding,GO:0005125//cytokine activity,GO:0005488//binding,GO:0005146//leukemia inhibitory factor receptor binding,GO:0004872//receptor activity,GO:0005126//cytokine receptor binding	hsa04630//JAK-STAT signaling pathway,hsa04060//Cytokine-cytokine receptor interaction	10	4	18	8	7	13	3	6	10	17	40	23	0.131814	0.049029	0.237204	0.108783	0.089141	0.155753	0.044803	0.069896	0.131097	0.203229	0.362137	0.185072
ENSG00000122641	INHBA	inhibin beta A subunit	3.60367	4.45259	3.83552	4.47234	5.78219	6.0798	3.96393	5.44477	1.48085	0.00118074	0.259632	GO:0042036//negative regulation of cytokine biosynthetic process,GO:0007178//transmembrane receptor protein serine/threonine kinase signaling pathway,GO:0045926//negative regulation of growth,GO:0000082//G1/S transition of mitotic cell cycle,GO:0043412//macromolecule modification,GO:0008584//male gonad development,GO:0000165//MAPK cascade,GO:0045649//regulation of macrophage differentiation,GO:19…	GO:0005623//cell,GO:0005615//extracellular space,GO:0044464//cell part,GO:0005737//cytoplasm,GO:0032991//macromolecular complex,GO:0005576//extracellular region,GO:0043511//inhibin complex,GO:0048471//perinuclear region of cytoplasm,GO:0043509//activin A complex,GO:0005622//intracellular,GO:0044421//extracellular region part,GO:0043234//protein complex,GO:0044444//cytoplasmic part,GO:0048180//act…	GO:0070696//transmembrane receptor protein serine/threonine kinase binding,GO:0034711//inhibin binding,GO:0033612//receptor serine/threonine kinase binding,GO:0070697//activin receptor binding,GO:0042562//hormone binding,GO:0046982//protein heterodimerization activity,GO:0005515//protein binding,GO:0033218//amide binding,GO:0046983//protein dimerization activity,GO:0017046//peptide hormone bindin…	hsa04350//TGF-beta signaling pathway,hsa04060//Cytokine-cytokine receptor interaction,hsa04550//Signaling pathways regulating pluripotency of stem cells	23	42	13	8	11	16	9	22	12	21	76	104	0.0577032	0.112975	0.0333512	0.0196546	0.0278452	0.0385003	0.0256039	0.0506251	0.0295341	0.0487298	0.138958	0.166406
ENSG00000230395	AC092651.1	---	3.60367	2.93521	2.43971	3.18195	4.117	6.12023	2.99287	4.47306	1.48019	0.00432827	0.49368	---	---	---	---	7	13	13	9	6	15	9	7	4	8	23	107	0.482919	0.933716	0.921177	0.623453	0.414158	0.963102	0.73194	0.428585	0.290324	0.484611	1.11046	4.65103
ENSG00000259818	AL606760.3	---	1.79878	2.74392	3.83552	3.81991	4.65375	4.33792	2.79274	4.27053	1.47779	0.0379364	0.89302	---	---	---	---	8	12	3	3	8	6	2	6	12	13	34	30	0.044441	0.074106	0.012916	0.018405	0.048615	0.033012	0.009016	0.031447	0.07478	0.070841	0.142532	0.111165
ENSG00000184571	PIWIL3	piwi like RNA-mediated gene silencing 3	0	1.94465	2.43971	0	4.43411	4.38293	1.46145	2.93901	1.47756	0.0261916	0.81594	GO:0060255//regulation of macromolecule metabolic process,GO:0010467//gene expression,GO:0048610//cellular process involved in reproduction,GO:0032268//regulation of cellular protein metabolic process,GO:0007276//gamete generation,GO:0044249//cellular biosynthetic process,GO:0050794//regulation of cellular process,GO:0065007//biological regulation,GO:0009059//macromolecule biosynthetic process,GO…	GO:0005623//cell,GO:0044464//cell part,GO:0005737//cytoplasm,GO:0005622//intracellular,GO:0044424//intracellular part	GO:1901363//heterocyclic compound binding,GO:0003676//nucleic acid binding,GO:0005488//binding,GO:0003723//RNA binding,GO:0097159//organic cyclic compound binding	---	0	0	0	0	0	2	0	3	4	0	29	31	0	0	0	0	0	0.00909676	0	0.0124469	0.022137	0	0.115176	0.109174
ENSG00000272146	ARF4-AS1	ARF4 antisense RNA 1	3.07686	3.51702	2.93319	4.26074	5.13443	4.55009	3.17569	4.64842	1.47273	0.00574867	0.528611	---	---	---	---	21	12	14	9	19	6	6	11	6	18	48	35	0.467881	0.268111	0.357131	0.20424	0.475897	0.113567	0.17243	0.235753	0.145221	0.403227	0.828801	0.522755
ENSG00000279539	AC006486.2	---	4.19808	2.52333	4.13709	4.59792	5.42443	5.25416	3.6195	5.09217	1.47267	0.00778457	0.580155	---	---	---	---	13	9	36	17	24	20	14	5	15	23	59	58	0.122616	0.087506	0.36869	0.175524	0.234007	0.185201	0.15575	0.043174	0.155677	0.213044	0.406463	0.349267
ENSG00000103888	CEMIP	cell migration inducing hyaluronan binding protein	4.29237	4.62908	4.53148	4.71344	6.12848	6.9913	4.48431	5.94441	1.4601	0.00030973	0.13387	GO:0045860//positive regulation of protein kinase activity,GO:0043412//macromolecule modification,GO:0046907//intracellular transport,GO:0051050//positive regulation of transport,GO:0071900//regulation of protein serine/threonine kinase activity,GO:0006026//aminoglycan catabolic process,GO:0043269//regulation of ion transport,GO:0050790//regulation of catalytic activity,GO:0044765//single-organis…	GO:0031988//membrane-bounded vesicle,GO:0005623//cell,GO:0030136//clathrin-coated vesicle,GO:0005886//plasma membrane,GO:0044464//cell part,GO:0005737//cytoplasm,GO:0005576//extracellular region,GO:0005783//endoplasmic reticulum,GO:0012506//vesicle membrane,GO:0031410//cytoplasmic vesicle,GO:0030665//clathrin-coated vesicle membrane,GO:0005905//coated pit,GO:0012505//endomembrane system,GO:003109…	GO:0016740//transferase activity,GO:0097367//carbohydrate derivative binding,GO:0016798//hydrolase activity, acting on glycosyl bonds,GO:0005515//protein binding,GO:0033218//amide binding,GO:0005048//signal sequence binding,GO:0004697//protein kinase C activity,GO:0005488//binding,GO:0015929//hexosaminidase activity,GO:0032050//clathrin heavy chain binding,GO:0004674//protein serine/threonine kin…	---	35	31	21	18	25	21	15	25	20	25	97	197	0.100905	0.0922024	0.0600454	0.0519891	0.0713488	0.0570284	0.0510204	0.0644316	0.0576155	0.067138	0.192972	0.345194
ENSG00000108551	RASD1	ras related dexamethasone induced 1	3.98873	5.05717	3.30022	4.47234	5.60386	6.59207	4.11538	5.55609	1.44071	0.00538769	0.523523	GO:0009203//ribonucleoside triphosphate catabolic process,GO:1901362//organic cyclic compound biosynthetic process,GO:0006152//purine nucleoside catabolic process,GO:0018130//heterocycle biosynthetic process,GO:0046483//heterocycle metabolic process,GO:0060255//regulation of macromolecule metabolic process,GO:0031324//negative regulation of cellular metabolic process,GO:0023052//signaling,GO:0019…	GO:0005623//cell,GO:0005886//plasma membrane,GO:0044464//cell part,GO:0005737//cytoplasm,GO:0005783//endoplasmic reticulum,GO:0016528//sarcoplasm,GO:0048471//perinuclear region of cytoplasm,GO:0005622//intracellular,GO:0043231//intracellular membrane-bounded organelle,GO:0071944//cell periphery,GO:0043226//organelle,GO:0044444//cytoplasmic part,GO:0016020//membrane,GO:0043229//intracellular organ…	GO:0017076//purine nucleotide binding,GO:0035639//purine ribonucleoside triphosphate binding,GO:0032561//guanyl ribonucleotide binding,GO:0005515//protein binding,GO:0036094//small molecule binding,GO:1901363//heterocyclic compound binding,GO:0032555//purine ribonucleotide binding,GO:0016462//pyrophosphatase activity,GO:0005488//binding,GO:0000166//nucleotide binding,GO:0001883//purine nucleoside…	hsa04713//Circadian entrainment,hsa04934//Cushing syndrome	34	18	30	16	21	30	12	34	8	21	67	149	0.430548	0.231857	0.383417	0.200527	0.258432	0.349231	0.174103	0.388391	0.099163	0.239016	0.590082	1.14696
ENSG00000227110	LMCD1-AS1	LMCD1 antisense RNA 1 (head to head)	3.07686	4.51385	2.93319	4.91996	5.21948	4.69988	3.50797	4.94644	1.43847	0.0178953	0.740871	---	---	---	---	9	16	16	35	24	7	6	23	6	29	51	39	0.0156437	0.0284256	0.0294733	0.0630081	0.0409424	0.0111804	0.0111622	0.037267	0.0108393	0.0494782	0.0658145	0.0428322
ENSG00000249740	OSMR-AS1	OSMR antisense RNA 1 (head to head)	2.23844	2.26281	2.43971	3.47172	3.99365	3.7882	2.31365	3.75119	1.43754	0.0302076	0.847576	---	---	---	---	12	6	9	12	4	4	3	4	4	10	21	20	0.0515761	0.0201466	0.0363945	0.0493005	0.0160034	0.0135306	0.0140679	0.0149587	0.0152684	0.0372398	0.0606405	0.0495267
ENSG00000270956	AC009948.4	---	3.07686	4.25145	2.43971	4.65683	5.07482	4.33792	3.25601	4.68986	1.43385	0.026224	0.81594	---	---	---	---	7	16	4	8	13	15	6	19	4	24	46	30	0.211946	0.513538	0.109836	0.258493	0.400613	0.462506	0.22809	0.563241	0.132093	0.722568	1.04748	0.583391
ENSG00000250790	AC127070.3	---	2.84762	4.01766	2.43971	4.10019	4.94764	4.55009	3.10166	4.53264	1.43098	0.0243263	0.809393	---	---	---	---	8	11	14	14	6	9	5	16	4	16	42	35	0.051163	0.07292	0.096516	0.098177	0.03803	0.054518	0.035451	0.096405	0.02276	0.09583	0.197867	0.141054
ENSG00000249661	TNRC18P1	trinucleotide repeat containing 18 pseudogene 1	2.23844	4.17765	3.45378	4.26074	5.10493	4.76932	3.28996	4.71166	1.4217	0.0247717	0.809393	---	---	---	---	9	13	7	10	15	5	3	18	9	18	47	41	0.0538	0.075665	0.043586	0.062673	0.091179	0.024966	0.019418	0.096299	0.055391	0.097089	0.197225	0.149551
ENSG00000205336	ADGRG1	adhesion G protein-coupled receptor G1	3.74376	3.25525	2.1107	4.18269	4.117	5.07378	3.03657	4.45782	1.42126	0.0204028	0.767321	GO:0007265//Ras protein signal transduction,GO:0072358//cardiovascular system development,GO:0022610//biological adhesion,GO:0008584//male gonad development,GO:0072359//circulatory system development,GO:0021801//cerebral cortex radial glia guided migration,GO:0051057//positive regulation of small GTPase mediated signal transduction,GO:0021537//telencephalon development,GO:0051239//regulation of m…	GO:0031988//membrane-bounded vesicle,GO:0097450//astrocyte end-foot,GO:0005623//cell,GO:0043230//extracellular organelle,GO:0005886//plasma membrane,GO:0005887//integral to plasma membrane,GO:0044464//cell part,GO:0042995//cell projection,GO:0097386//glial cell projection,GO:0005576//extracellular region,GO:0031226//intrinsic to plasma membrane,GO:0031224//intrinsic to membrane,GO:0065010//extrac…	GO:0004871//signal transducer activity,GO:0005518//collagen binding,GO:0097367//carbohydrate derivative binding,GO:0005515//protein binding,GO:0004888//transmembrane signaling receptor activity,GO:0008201//heparin binding,GO:0005488//binding,GO:0050840//extracellular matrix binding,GO:0043168//anion binding,GO:0060089//molecular transducer activity,GO:0004930//G-protein coupled receptor activity,…	---	32	0	13	6	0	6	10	9	3	17	23	51	0.080344	0	0.02905	0.0148344	0	0.0127164	0.0291033	0.0208194	0.00537152	0.0350403	0.0387703	0.0747095
ENSG00000271503	CCL5	C-C motif chemokine ligand 5	1.79878	2.52333	0	0	4.38587	4.19382	1.4407	2.8599	1.4192	0.0378183	0.891519	GO:0045070//positive regulation of viral genome replication,GO:0072676//lymphocyte migration,GO:0009203//ribonucleoside triphosphate catabolic process,GO:0022610//biological adhesion,GO:0071705//nitrogen compound transport,GO:0045860//positive regulation of protein kinase activity,GO:0070229//negative regulation of lymphocyte apoptotic process,GO:0043412//macromolecule modification,GO:0032943//mo…	GO:0005623//cell,GO:0005615//extracellular space,GO:0044464//cell part,GO:0005737//cytoplasm,GO:0005576//extracellular region,GO:0005622//intracellular,GO:0044421//extracellular region part,GO:0044424//intracellular part	GO:0016740//transferase activity,GO:0005057//receptor signaling protein activity,GO:0019887//protein kinase regulator activity,GO:0004871//signal transducer activity,GO:0008047//enzyme activator activity,GO:0004713//protein tyrosine kinase activity,GO:0042803//protein homodimerization activity,GO:0043621//protein self-association,GO:0005515//protein binding,GO:0042578//phosphoric ester hydrolase …	hsa04668//TNF signaling pathway,hsa04060//Cytokine-cytokine receptor interaction,hsa04061//Viral protein interaction with cytokine and cytokine receptor,hsa04620//Toll-like receptor signaling pathway,hsa04621//NOD-like receptor signaling pathway,hsa04623//Cytosolic DNA-sensing pathway,hsa04062//Chemokine signaling pathway,hsa05164//Influenza A,hsa05168//Herpes simplex virus 1 infection,hsa05163//…	3	0	0	10	3	0	2	5	0	0	28	27	0.0342528	0	0	0.134659	0.0434273	0	0.0323389	0.0614398	0	0	0.278265	0.242613
ENSG00000171804	WDR87	WD repeat domain 87	0	2.26281	1.68377	0	4.05664	4.14241	1.31553	2.73302	1.41749	0.0416854	0.915141	---	---	---	---	0	7	0	3	4	3	0	4	2	0	22	26	0	0.015011	0	0.00507111	0.0079404	0.00625264	0	0.00779185	0.00478672	0	0.0359297	0.0374093
ENSG00000182732	RGS6	regulator of G protein signaling 6	3.60367	1.94465	2.93319	3.91951	4.17493	4.62693	2.82717	4.24046	1.41328	0.0291818	0.844459	GO:0009203//ribonucleoside triphosphate catabolic process,GO:0006152//purine nucleoside catabolic process,GO:0050790//regulation of catalytic activity,GO:0048585//negative regulation of response to stimulus,GO:0046483//heterocycle metabolic process,GO:0023052//signaling,GO:0009894//regulation of catabolic process,GO:0019219//regulation of nucleobase-containing compound metabolic process,GO:004308…	GO:0005623//cell,GO:0005886//plasma membrane,GO:0044464//cell part,GO:0005737//cytoplasm,GO:0032991//macromolecular complex,GO:0019897//extrinsic to plasma membrane,GO:0005622//intracellular,GO:0044459//plasma membrane part,GO:0043234//protein complex,GO:0044425//membrane part,GO:0043231//intracellular membrane-bounded organelle,GO:0071944//cell periphery,GO:0043226//organelle,GO:0009898//interna…	GO:0004871//signal transducer activity,GO:0008047//enzyme activator activity,GO:0005515//protein binding,GO:0016462//pyrophosphatase activity,GO:0005488//binding,GO:0060089//molecular transducer activity,GO:0030695//GTPase regulator activity,GO:0030234//enzyme regulator activity,GO:0003924//GTPase activity,GO:0060589//nucleoside-triphosphatase regulator activity,GO:0003824//catalytic activity,GO:…	---	21	43	32	8	4	9	9	3	6	14	24	37	0.047498	0.102178	0.077268	0.0186133	0.00990587	0.0183245	0.0247019	0.00453412	0.0150572	0.0312157	0.0404922	0.0505332
ENSG00000257790	EIF4A1P4	eukaryotic translation initiation factor 4A1 pseudogene 4	2.57495	1.94465	2.1107	2.81895	4.05664	3.91617	2.2101	3.59726	1.38716	0.0368634	0.87877	---	---	---	---	6	3	10	6	6	7	4	3	3	6	22	22	0.09299	0.043732	0.182221	0.109699	0.107858	0.106812	0.067424	0.04404	0.055601	0.090304	0.279183	0.234832
ENSG00000263020	AL662899.3	---	8.0568	9.11567	7.07538	9.23991	9.29963	9.85728	8.08262	9.4656	1.38298	0.0469989	0.933456	---	---	---	---	513	502	492	1025	557	575	214	583	121	598	885	1446	4.52348	4.5541	4.46842	9.36183	4.90453	4.73449	2.19868	4.63161	1.10123	4.85929	5.40034	7.73117
ENSG00000214694	ARHGEF33	Rho guanine nucleotide exchange factor 33	3.27462	3.93047	3.59255	4.59792	5.21948	5.12766	3.59921	4.98168	1.38247	0.00435622	0.49368	GO:0007265//Ras protein signal transduction,GO:0009203//ribonucleoside triphosphate catabolic process,GO:0006152//purine nucleoside catabolic process,GO:0050790//regulation of catalytic activity,GO:0046483//heterocycle metabolic process,GO:0023052//signaling,GO:0051056//regulation of small GTPase mediated signal transduction,GO:1901575//organic substance catabolic process,GO:1901657//glycosyl com…	---	GO:0017076//purine nucleotide binding,GO:0032561//guanyl ribonucleotide binding,GO:0005088//Ras guanyl-nucleotide exchange factor activity,GO:0036094//small molecule binding,GO:1901363//heterocyclic compound binding,GO:0032555//purine ribonucleotide binding,GO:0016462//pyrophosphatase activity,GO:0005488//binding,GO:0000166//nucleotide binding,GO:0001883//purine nucleoside binding,GO:0005085//gua…	---	20	9	0	20	6	10	7	15	10	23	51	53	0.0772575	0.0323669	0	0.0763965	0.0240548	0.0367272	0.0289614	0.0515307	0.0411725	0.0803294	0.13957	0.127228
ENSG00000154783	FGD5	FYVE, RhoGEF and PH domain containing 5	4.29237	5.09776	4.0434	5.47264	6.21387	5.87452	4.47784	5.85368	1.37584	0.00118486	0.259632	GO:0007265//Ras protein signal transduction,GO:0009203//ribonucleoside triphosphate catabolic process,GO:0006152//purine nucleoside catabolic process,GO:0050790//regulation of catalytic activity,GO:0046483//heterocycle metabolic process,GO:0023052//signaling,GO:0009894//regulation of catabolic process,GO:0019219//regulation of nucleobase-containing compound metabolic process,GO:0030030//cell proj…	GO:0005623//cell,GO:0005769//early endosome,GO:0005886//plasma membrane,GO:0044464//cell part,GO:0005737//cytoplasm,GO:0042995//cell projection,GO:0005794//Golgi apparatus,GO:0043232//intracellular non-membrane-bounded organelle,GO:0005783//endoplasmic reticulum,GO:0032587//ruffle membrane,GO:0043228//non-membrane-bounded organelle,GO:0005768//endosome,GO:0005622//intracellular,GO:0044459//plasma…	GO:0017076//purine nucleotide binding,GO:0051020//GTPase binding,GO:0032561//guanyl ribonucleotide binding,GO:0005088//Ras guanyl-nucleotide exchange factor activity,GO:0005515//protein binding,GO:0036094//small molecule binding,GO:1901363//heterocyclic compound binding,GO:0032555//purine ribonucleotide binding,GO:0016462//pyrophosphatase activity,GO:0031267//small GTPase binding,GO:0005488//bind…	---	58	26	18	19	43	22	15	35	14	43	103	90	0.154059	0.0734949	0.0506824	0.0512933	0.117866	0.054538	0.0467386	0.0832922	0.0381716	0.106063	0.192852	0.148508
ENSG00000287275	---	---	2.57495	4.01766	2.93319	4.01268	4.43411	5.20488	3.17527	4.55056	1.37529	0.0232057	0.800095	---	---	---	---	4	5	2	4	1	4	4	16	6	15	29	56	0.028875	0.036245	0.016753	0.030693	0.006094	0.029116	0.034134	0.119644	0.050881	0.11608	0.171281	0.28914
ENSG00000250746	AC105250.1	---	2.23844	2.26281	3.12835	3.3341	4.05664	4.33792	2.5432	3.90956	1.36635	0.0349127	0.869916	---	---	---	---	8	10	5	10	7	2	3	4	7	9	22	30	0.076634	0.108561	0.054642	0.109621	0.065329	0.019575	0.031819	0.032019	0.074808	0.089034	0.1605	0.193338
ENSG00000225573	RPL35P5	ribosomal protein L35 pseudogene 5	3.74376	3.83768	4.30799	4.65683	5.76343	5.51896	3.96314	5.31307	1.34993	0.00227936	0.365386	---	---	---	---	26	23	16	20	26	15	10	14	17	24	75	70	1.54471	1.41377	0.968372	1.21901	1.51601	0.812967	0.658394	0.707269	1.05443	1.30641	3.10208	2.53418
ENSG00000104856	RELB	RELB proto-oncogene, NF-kB subunit	5.91891	6.1362	5.49995	5.50507	8.19572	7.90307	5.85169	7.20129	1.3496	0.0206184	0.769994	GO:1901362//organic cyclic compound biosynthetic process,GO:0010628//positive regulation of gene expression,GO:0042221//response to chemical stimulus,GO:0002253//activation of immune response,GO:0018130//heterocycle biosynthetic process,GO:0051239//regulation of multicellular organismal process,GO:0002218//activation of innate immune response,GO:0002293//alpha-beta T cell differentiation involved…	GO:0005623//cell,GO:0044464//cell part,GO:0005815//microtubule organizing center,GO:0005737//cytoplasm,GO:0031981//nuclear lumen,GO:0044430//cytoskeletal part,GO:0032991//macromolecular complex,GO:0031974//membrane-enclosed lumen,GO:0043232//intracellular non-membrane-bounded organelle,GO:0005813//centrosome,GO:0043228//non-membrane-bounded organelle,GO:0005654//nucleoplasm,GO:0043233//organelle …	GO:0000988//protein binding transcription factor activity,GO:0000981//sequence-specific DNA binding RNA polymerase II transcription factor activity,GO:0003700//sequence-specific DNA binding transcription factor activity,GO:0044212//transcription regulatory region DNA binding,GO:0003677//DNA binding,GO:0000977//RNA polymerase II regulatory region sequence-specific DNA binding,GO:0000975//regulator…	hsa04010//MAPK signaling pathway,hsa04064//NF-kappa B signaling pathway,hsa04625//C-type lectin receptor signaling pathway,hsa04380//Osteoclast differentiation,hsa05166//Human T-cell leukemia virus 1 infection,hsa05169//Epstein-Barr virus infection	28	46	53	64	61	37	48	73	40	44	411	372	0.199708	0.344005	0.39636	0.469007	0.447602	0.250239	0.402927	0.467646	0.29199	0.28982	2.09852	1.66113
ENSG00000161270	NPHS1	NPHS1, nephrin	2.57495	3.25525	2.93319	3.3341	4.84432	4.62693	2.92113	4.26845	1.34732	0.0162672	0.7274	GO:0072073//kidney epithelium development,GO:0000768//syncytium formation by plasma membrane fusion,GO:0022610//biological adhesion,GO:0000165//MAPK cascade,GO:0042221//response to chemical stimulus,GO:0072015//glomerular visceral epithelial cell development,GO:0032835//glomerulus development,GO:0060537//muscle tissue development,GO:0008154//actin polymerization or depolymerization,GO:0051239//re…	GO:0031988//membrane-bounded vesicle,GO:0005623//cell,GO:0043230//extracellular organelle,GO:0030054//cell junction,GO:0005886//plasma membrane,GO:0005887//integral to plasma membrane,GO:0044464//cell part,GO:0042995//cell projection,GO:0005576//extracellular region,GO:0031226//intrinsic to plasma membrane,GO:0031224//intrinsic to membrane,GO:0065010//extracellular membrane-bounded organelle,GO:0…	GO:0008092//cytoskeletal protein binding,GO:0005515//protein binding,GO:0017022//myosin binding,GO:0005488//binding	---	6	2	8	9	5	2	4	9	6	9	39	37	0.0238983	0.00455172	0.0310396	0.034156	0.0196716	0.00525512	0.0152593	0.0297785	0.016984	0.0268893	0.108805	0.0892727
ENSG00000232176	AL161909.1	---	6.11227	5.09776	5.18597	8.6022	6.03772	5.79351	5.46533	6.81114	1.34581	0.0443458	0.921607	---	---	---	---	35	48	42	43	48	30	55	35	32	384	91	85	1.07663	1.52894	1.34259	1.36389	1.49148	0.874827	1.98166	0.961214	1.00941	11.0431	1.96327	1.60517
ENSG00000235527	HIPK1-AS1	HIPK1 antisense RNA 1	3.27462	3.10409	2.93319	4.47234	4.77108	4.08909	3.10397	4.44417	1.3402	0.0137642	0.684866	---	---	---	---	5	4	7	5	5	7	7	8	6	21	37	25	0.0317578	0.0242128	0.0462814	0.036789	0.0348497	0.0466476	0.0550521	0.0342503	0.0394744	0.123693	0.173569	0.100416
ENSG00000272906	AL353708.3	---	3.07686	4.09987	3.59255	4.47234	5.24675	5.04607	3.58976	4.92172	1.33196	0.00909952	0.606349	---	---	---	---	15	5	20	13	7	12	6	17	10	21	52	50	0.329793	0.09406	0.453332	0.297588	0.15527	0.236057	0.153756	0.339227	0.209428	0.434177	0.79511	0.678043
ENSG00000163631	ALB	albumin	2.57495	2.93521	2.43971	3.91951	4.61241	3.40755	2.64996	3.97983	1.32987	0.0298848	0.846943	GO:0031640//killing of cells of other organism,GO:0043412//macromolecule modification,GO:0001895//retina homeostasis,GO:0051801//cytolysis in other organism involved in symbiotic interaction,GO:0034369//plasma lipoprotein particle remodeling,GO:0031667//response to nutrient levels,GO:0012501//programmed cell death,GO:0044765//single-organism transport,GO:0006897//endocytosis,GO:0009267//cellular …	GO:0031988//membrane-bounded vesicle,GO:0005623//cell,GO:0044432//endoplasmic reticulum part,GO:0043230//extracellular organelle,GO:0072562//blood microparticle,GO:0034774//secretory granule lumen,GO:0005615//extracellular space,GO:0044464//cell part,GO:0005737//cytoplasm,GO:0032991//macromolecular complex,GO:0031974//membrane-enclosed lumen,GO:0031091//platelet alpha granule,GO:0005794//Golgi ap…	GO:0015643//toxin binding,GO:0008289//lipid binding,GO:0003677//DNA binding,GO:0005515//protein binding,GO:1901363//heterocyclic compound binding,GO:0003676//nucleic acid binding,GO:0031406//carboxylic acid binding,GO:0005507//copper ion binding,GO:0005488//binding,GO:0019825//oxygen binding,GO:0043168//anion binding,GO:0046914//transition metal ion binding,GO:0097159//organic cyclic compound bin…	hsa04918//Thyroid hormone synthesis	5	0	0	3	0	0	4	7	4	14	33	15	0.0241539	0	0	0.0135976	0	0	0.023871	0.0319672	0.0201545	0.0728537	0.136149	0.0454485
ENSG00000214784	AC010468.1	---	2.23844	2.93521	3.30022	3.59736	4.52602	4.33792	2.82463	4.15377	1.32914	0.0297814	0.846943	---	---	---	---	5	5	4	8	6	6	3	7	8	11	31	30	0.122841	0.116721	0.100598	0.202716	0.153498	0.130671	0.081397	0.170665	0.207577	0.252612	0.566374	0.493171
ENSG00000269846	AL136172.1	---	4.29237	3.51702	4.0434	4.59792	5.51694	5.72525	3.95093	5.28004	1.32911	0.002985	0.422107	---	---	---	---	24	24	21	17	24	18	15	11	14	23	63	81	0.369219	0.39415	0.332426	0.274494	0.368466	0.256244	0.271751	0.156883	0.216683	0.337785	0.688502	0.776979
ENSG00000166670	MMP10	matrix metallopeptidase 10	1.79878	2.26281	2.93319	2.59624	3.62936	4.73501	2.33159	3.65354	1.32194	0.0376249	0.889802	GO:0043062//extracellular structure organization,GO:0071840//cellular component organization or biogenesis,GO:0050794//regulation of cellular process,GO:0065007//biological regulation,GO:0016477//cell migration,GO:0008152//metabolic process,GO:0043170//macromolecule metabolic process,GO:0044243//multicellular organismal catabolic process,GO:0044259//multicellular organismal macromolecule metaboli…	GO:0005615//extracellular space,GO:0005576//extracellular region,GO:0044421//extracellular region part,GO:0005578//proteinaceous extracellular matrix,GO:0031012//extracellular matrix	GO:0017171//serine hydrolase activity,GO:0008236//serine-type peptidase activity,GO:0008270//zinc ion binding,GO:0005488//binding,GO:0046914//transition metal ion binding,GO:0004252//serine-type endopeptidase activity,GO:0070011//peptidase activity, acting on L-amino acid peptides,GO:0003824//catalytic activity,GO:0008233//peptidase activity,GO:0004175//endopeptidase activity,GO:0043167//ion bind…	---	6	8	4	0	3	2	2	4	6	5	16	40	0.066572	0.096281	0.04175	0	0.033765	0.01415	0.020395	0.040211	0.067693	0.049992	0.132102	0.300922
ENSG00000225140	AL358216.1	---	0	1.94465	2.43971	0	3.544	4.80282	1.46145	2.78228	1.32082	0.0389261	0.897963	---	---	---	---	2	0	3	0	0	0	0	3	4	0	15	42	0.022741	0	0.028738	0	0	0	0	0.035667	0.044726	0	0.131262	0.333649
ENSG00000225511	LINC00475	long intergenic non-protein coding RNA 475	2.84762	3.39206	2.43971	3.01183	5.32559	4.29147	2.89313	4.20963	1.3165	0.0171846	0.734669	---	---	---	---	4	6	4	3	4	2	5	10	4	7	55	29	0.0131528	0.0280483	0.0159093	0.0170102	0.0184267	0.00845648	0.0270806	0.0436429	0.0180843	0.0339564	0.200955	0.0954871
ENSG00000104112	SCG3	secretogranin III	5.25508	4.78632	4.53148	4.33477	6.94582	7.1943	4.85763	6.1583	1.30067	0.000752924	0.203074	GO:0043412//macromolecule modification,GO:0044765//single-organism transport,GO:0006887//exocytosis,GO:0044267//cellular protein metabolic process,GO:0016192//vesicle-mediated transport,GO:0008152//metabolic process,GO:0043170//macromolecule metabolic process,GO:0051649//establishment of localization in cell,GO:0009987//cellular process,GO:0044763//single-organism cellular process,GO:0044260//cel…	GO:0031988//membrane-bounded vesicle,GO:0005623//cell,GO:0044432//endoplasmic reticulum part,GO:0034774//secretory granule lumen,GO:0044464//cell part,GO:0030658//transport vesicle membrane,GO:0005737//cytoplasm,GO:0031974//membrane-enclosed lumen,GO:0005576//extracellular region,GO:0005783//endoplasmic reticulum,GO:0012506//vesicle membrane,GO:0031410//cytoplasmic vesicle,GO:0031983//vesicle lum…	GO:1901363//heterocyclic compound binding,GO:0003676//nucleic acid binding,GO:0005488//binding,GO:0003723//RNA binding,GO:0097159//organic cyclic compound binding	---	51	24	39	33	43	27	30	28	20	19	172	227	0.356646	0.171358	0.280981	0.239617	0.29575	0.16954	0.236981	0.174222	0.140131	0.114987	0.837315	0.965246
ENSG00000172969	FRG2C	FSHD region gene 2 family member C	2.84762	2.93521	1.68377	3.18195	3.25267	4.92956	2.48887	3.78806	1.29919	0.0402485	0.907635	---	GO:0005623//cell,GO:0044464//cell part,GO:0005622//intracellular,GO:0043231//intracellular membrane-bounded organelle,GO:0043226//organelle,GO:0043229//intracellular organelle,GO:0043227//membrane-bounded organelle,GO:0044424//intracellular part,GO:0005634//nucleus	---	---	1	4	4	3	6	4	5	7	2	8	12	46	0.006791	0.038143	0.035712	0.025145	0.053554	0.036408	0.050446	0.058552	0.021675	0.07304	0.086656	0.291256
ENSG00000219102	HNRNPA3P12	heterogeneous nuclear ribonucleoprotein A3 pseudogene 12	3.07686	2.52333	2.70745	3.91951	4.117	4.14241	2.76921	4.05964	1.29043	0.0325465	0.852762	---	---	---	---	7	10	9	14	5	2	6	5	5	14	23	26	0.141843	0.214517	0.184664	0.300195	0.096694	0.029832	0.13788	0.081233	0.09534	0.267367	0.331252	0.32302
ENSG00000039600	SOX30	SRY-box 30	3.27462	4.17765	4.53148	3.71292	6.00616	6.0798	3.99458	5.26629	1.27171	0.00608906	0.532879	GO:1901362//organic cyclic compound biosynthetic process,GO:0042221//response to chemical stimulus,GO:0018130//heterocycle biosynthetic process,GO:0046483//heterocycle metabolic process,GO:0060255//regulation of macromolecule metabolic process,GO:0019219//regulation of nucleobase-containing compound metabolic process,GO:0010467//gene expression,GO:0048545//response to steroid hormone stimulus,GO:…	GO:0005623//cell,GO:0044464//cell part,GO:0005622//intracellular,GO:0043231//intracellular membrane-bounded organelle,GO:0043226//organelle,GO:0043229//intracellular organelle,GO:0043227//membrane-bounded organelle,GO:0044424//intracellular part,GO:0005634//nucleus	GO:0003677//DNA binding,GO:0005515//protein binding,GO:0043565//sequence-specific DNA binding,GO:1901363//heterocyclic compound binding,GO:0003676//nucleic acid binding,GO:0005488//binding,GO:0097159//organic cyclic compound binding	---	12	9	6	7	10	12	7	18	20	12	89	104	0.066437	0.0566165	0.0310627	0.0457747	0.0600096	0.0645288	0.0507101	0.0989979	0.119271	0.0652121	0.387383	0.400831
ENSG00000179674	ARL14	ADP ribosylation factor like GTPase 14	2.23844	2.93521	2.43971	2.01015	4.33595	5.07378	2.53779	3.80663	1.26884	0.0185166	0.746124	GO:0023052//signaling,GO:0050794//regulation of cellular process,GO:0065007//biological regulation,GO:0009987//cellular process,GO:0044763//single-organism cellular process,GO:0007264//small GTPase mediated signal transduction,GO:0044700//single organism signaling,GO:0050789//regulation of biological process,GO:0007165//signal transduction,GO:0044699//single-organism process,GO:0035556//intracell…	GO:0005623//cell,GO:0044464//cell part,GO:0005737//cytoplasm,GO:0031410//cytoplasmic vesicle,GO:0031982//vesicle,GO:0005622//intracellular,GO:0043226//organelle,GO:0044444//cytoplasmic part,GO:0043229//intracellular organelle,GO:0044424//intracellular part	GO:0017076//purine nucleotide binding,GO:0035639//purine ribonucleoside triphosphate binding,GO:0032561//guanyl ribonucleotide binding,GO:0005515//protein binding,GO:0036094//small molecule binding,GO:1901363//heterocyclic compound binding,GO:0032555//purine ribonucleotide binding,GO:0005488//binding,GO:0000166//nucleotide binding,GO:0001883//purine nucleoside binding,GO:0043168//anion binding,GO…	---	8	3	4	5	3	4	3	7	4	3	27	51	0.131378	0.051042	0.06273	0.072145	0.034906	0.055203	0.050505	0.101981	0.05569	0.03223	0.317065	0.531336
ENSG00000272896	AL355987.3	---	3.07686	3.10409	2.43971	4.59792	4.33595	3.49214	2.87355	4.142	1.26845	0.0329438	0.852762	---	---	---	---	6	16	8	7	6	1	6	8	4	23	27	16	0.17421	0.494494	0.243105	0.213131	0.159501	0.019584	0.197192	0.202438	0.104146	0.627096	0.567841	0.294407
ENSG00000229994	RPL5P4	ribosomal protein L5 pseudogene 4	2.57495	3.10409	3.83552	4.01268	4.56986	4.73501	3.17152	4.43918	1.26767	0.03095	0.850924	---	---	---	---	12	8	9	10	14	6	4	8	12	15	32	40	0.300965	0.198751	0.221787	0.245172	0.337596	0.125706	0.094711	0.168109	0.289028	0.33714	0.546945	0.60001
ENSG00000182916	TCEAL7	transcription elongation factor A like 7	4.54308	4.88237	4.99898	5.0575	6.92064	6.24735	4.80814	6.07516	1.26702	0.000909467	0.227355	GO:1901362//organic cyclic compound biosynthetic process,GO:0018130//heterocycle biosynthetic process,GO:0046483//heterocycle metabolic process,GO:0060255//regulation of macromolecule metabolic process,GO:0031324//negative regulation of cellular metabolic process,GO:0019219//regulation of nucleobase-containing compound metabolic process,GO:0010467//gene expression,GO:0044249//cellular biosyntheti…	GO:0005623//cell,GO:0044464//cell part,GO:0005622//intracellular,GO:0043231//intracellular membrane-bounded organelle,GO:0043226//organelle,GO:0043229//intracellular organelle,GO:0043227//membrane-bounded organelle,GO:0044424//intracellular part,GO:0005634//nucleus	GO:0003700//sequence-specific DNA binding transcription factor activity,GO:0050699//WW domain binding,GO:0005515//protein binding,GO:0019904//protein domain specific binding,GO:0005488//binding,GO:0001071//nucleic acid binding transcription factor activity	---	91	28	33	40	44	39	18	30	28	32	169	117	1.74525	0.537901	0.658153	0.792505	0.846389	0.705463	0.390241	0.522756	0.549154	0.564944	2.27029	1.36759
ENSG00000118004	COLEC11	collectin subfamily member 11	2.23844	3.93047	3.71915	3.71292	5.27351	4.69988	3.29602	4.5621	1.26608	0.0355834	0.872367	GO:0006956//complement activation,GO:0002253//activation of immune response,GO:0006897//endocytosis,GO:0065007//biological regulation,GO:0016192//vesicle-mediated transport,GO:0002376//immune system process,GO:0008152//metabolic process,GO:0043170//macromolecule metabolic process,GO:0006952//defense response,GO:0032501//multicellular organismal process,GO:0002252//immune effector process,GO:00065…	GO:0044420//extracellular matrix part,GO:0005576//extracellular region,GO:0044421//extracellular region part,GO:0005581//collagen,GO:0005578//proteinaceous extracellular matrix,GO:0031012//extracellular matrix	GO:0048029//monosaccharide binding,GO:0017171//serine hydrolase activity,GO:0008236//serine-type peptidase activity,GO:0005488//binding,GO:0005537//mannose binding,GO:0030246//carbohydrate binding,GO:0004252//serine-type endopeptidase activity,GO:0070011//peptidase activity, acting on L-amino acid peptides,GO:0003824//catalytic activity,GO:0008233//peptidase activity,GO:0004175//endopeptidase act…	hsa04145//Phagosome	17	3	6	8	0	10	3	15	11	12	53	39	0.127647	0.0232541	0.0418512	0.059898	0	0.0740585	0.0188988	0.0945901	0.0740607	0.0669477	0.286266	0.181545
ENSG00000258433	AC087633.1	---	0	0	0	0	0	3.7882	0	1.26273	1.26273	0.0498144	0.951209	---	---	---	---	3	0	0	0	0	0	0	0	0	0	0	20	0.0372766	0	0	0	0	0	0	0	0	0	0	0.174262
ENSG00000167772	ANGPTL4	angiopoietin like 4	0	0	0	0	0	3.7882	0	1.26273	1.26273	0.0498144	0.951209	GO:0072358//cardiovascular system development,GO:0051346//negative regulation of hydrolase activity,GO:0072359//circulatory system development,GO:0051239//regulation of multicellular organismal process,GO:0006629//lipid metabolic process,GO:0012501//programmed cell death,GO:0050790//regulation of catalytic activity,GO:0045766//positive regulation of angiogenesis,GO:0051094//positive regulation of…	GO:0072562//blood microparticle,GO:0005615//extracellular space,GO:0005576//extracellular region,GO:0044421//extracellular region part,GO:0005578//proteinaceous extracellular matrix,GO:0031012//extracellular matrix	GO:0005515//protein binding,GO:0005488//binding,GO:0016788//hydrolase activity, acting on ester bonds,GO:0030234//enzyme regulator activity,GO:0004465//lipoprotein lipase activity,GO:0003824//catalytic activity,GO:0042802//identical protein binding,GO:0016298//lipase activity,GO:0052689//carboxylic ester hydrolase activity,GO:0004857//enzyme inhibitor activity,GO:0016787//hydrolase activity	hsa03320//PPAR signaling pathway,hsa04979//Cholesterol metabolism	3	6	0	2	0	0	0	0	0	0	0	20	0.0242717	0.0526028	0	0.0140744	0	0	0	0	0	0	0	0.107172
ENSG00000185245	GP1BA	glycoprotein Ib platelet alpha subunit	0	0	0	0	0	3.7882	0	1.26273	1.26273	0.0498144	0.951209	GO:0022610//biological adhesion,GO:0043412//macromolecule modification,GO:0070493//thrombin receptor signaling pathway,GO:0006469//negative regulation of protein kinase activity,GO:0051248//negative regulation of protein metabolic process,GO:0042221//response to chemical stimulus,GO:1900047//negative regulation of hemostasis,GO:0051239//regulation of multicellular organismal process,GO:0050790//r…	GO:0031988//membrane-bounded vesicle,GO:0005623//cell,GO:0043230//extracellular organelle,GO:0005886//plasma membrane,GO:0005887//integral to plasma membrane,GO:0044464//cell part,GO:0005737//cytoplasm,GO:0005576//extracellular region,GO:0031226//intrinsic to plasma membrane,GO:0031224//intrinsic to membrane,GO:0065010//extracellular membrane-bounded organelle,GO:0031982//vesicle,GO:0070062//extr…	GO:0016740//transferase activity,GO:0019887//protein kinase regulator activity,GO:0004871//signal transducer activity,GO:0008528//G-protein coupled peptide receptor activity,GO:0005515//protein binding,GO:0015057//thrombin receptor activity,GO:0004888//transmembrane signaling receptor activity,GO:0005488//binding,GO:0019207//kinase regulator activity,GO:0060089//molecular transducer activity,GO:0…	hsa04512//ECM-receptor interaction,hsa04640//Hematopoietic cell lineage,hsa04611//Platelet activation,hsa04613//Neutrophil extracellular trap formation	0	0	0	0	0	0	0	0	0	0	0	20	0	0	0	0	0	0	0	0	0	0	0	0.103883
ENSG00000285283	---	---	0	0	0	0	0	3.7882	0	1.26273	1.26273	0.0498144	0.951209	---	---	---	---	31	20	0	0	0	0	0	0	0	0	0	20	0.519282	0.348327	0	0	0	0	0	0	0	0	0	0.204179
ENSG00000272897	AL109827.1	---	0	0	0	0	0	3.7882	0	1.26273	1.26273	0.0498144	0.951209	---	---	---	---	2	9	0	0	0	32	0	0	0	0	0	20	0.049649	0.237583	0	0	0	0.766284	0	0	0	0	0	0.301121
ENSG00000183034	OTOP2	otopetrin 2	2.84762	2.93521	2.1107	2.33275	4.28425	5.04607	2.63118	3.88769	1.25651	0.0224402	0.793718	---	GO:0031224//intrinsic to membrane,GO:0044425//membrane part,GO:0016020//membrane,GO:0016021//integral to membrane	---	---	3	5	3	2	3	0	5	7	3	4	26	50	0.0219414	0.0352191	0.0166961	0.0126516	0.0161968	0	0.0377982	0.0494614	0.0236641	0.0267193	0.141655	0.239378
ENSG00000133958	UNC79	unc-79 homolog, NALCN channel complex subunit	2.84762	4.62908	4.30799	3.47172	6.05325	6.02407	3.92823	5.18301	1.25478	0.0128614	0.671543	GO:0042221//response to chemical stimulus,GO:0044708//single-organism behavior,GO:0044765//single-organism transport,GO:0034220//ion transmembrane transport,GO:0030534//adult behavior,GO:0040007//growth,GO:0032501//multicellular organismal process,GO:0009987//cellular process,GO:0044763//single-organism cellular process,GO:0048149//behavioral response to ethanol,GO:0035264//multicellular organism…	GO:0005623//cell,GO:0005886//plasma membrane,GO:0044464//cell part,GO:0031224//intrinsic to membrane,GO:0044425//membrane part,GO:0071944//cell periphery,GO:0016020//membrane,GO:0016021//integral to membrane	---	---	14	5	7	8	13	5	5	25	17	10	92	100	0.0249315	0.0074477	0.0116021	0.0138322	0.0224976	0.00702433	0.0085591	0.0371576	0.0283868	0.0153274	0.111451	0.107292
ENSG00000168298	HIST1H1E	histone cluster 1 H1 family member e	2.84762	2.26281	3.12835	3.71292	3.544	4.73501	2.74626	3.99731	1.25105	0.0376622	0.890059	GO:0051276//chromosome organization,GO:0043412//macromolecule modification,GO:0016568//chromatin modification,GO:1901362//organic cyclic compound biosynthetic process,GO:0018130//heterocycle biosynthetic process,GO:0006334//nucleosome assembly,GO:0032259//methylation,GO:0046483//heterocycle metabolic process,GO:0060255//regulation of macromolecule metabolic process,GO:0031324//negative regulation…	GO:0031988//membrane-bounded vesicle,GO:0005623//cell,GO:0043230//extracellular organelle,GO:0044454//nuclear chromosome part,GO:0000790//nuclear chromatin,GO:0044464//cell part,GO:0031981//nuclear lumen,GO:0032991//macromolecular complex,GO:0031974//membrane-enclosed lumen,GO:0005576//extracellular region,GO:0043232//intracellular non-membrane-bounded organelle,GO:0043228//non-membrane-bounded o…	GO:0017076//purine nucleotide binding,GO:0035639//purine ribonucleoside triphosphate binding,GO:0031490//chromatin DNA binding,GO:0032561//guanyl ribonucleotide binding,GO:0003677//DNA binding,GO:0032558//adenyl deoxyribonucleotide binding,GO:0005515//protein binding,GO:0036094//small molecule binding,GO:1901363//heterocyclic compound binding,GO:0003682//chromatin binding,GO:0032555//purine ribon…	---	8	13	2	0	9	5	5	4	7	12	15	40	0.225194	0.381269	0.039779	0	0.256994	0.12011	0.169201	0.096677	0.202131	0.317003	0.296184	0.7025
ENSG00000161905	ALOX15	arachidonate 15-lipoxygenase	3.27462	3.51702	2.43971	3.59736	3.92778	5.41447	3.07711	4.3132	1.23609	0.0248354	0.809393	GO:0019369//arachidonic acid metabolic process,GO:0034114//regulation of heterotypic cell-cell adhesion,GO:0022610//biological adhesion,GO:2001300//lipoxin metabolic process,GO:0000165//MAPK cascade,GO:0042221//response to chemical stimulus,GO:2000425//regulation of apoptotic cell clearance,GO:0008154//actin polymerization or depolymerization,GO:0051239//regulation of multicellular organismal pro…	GO:0005623//cell,GO:0005886//plasma membrane,GO:0044464//cell part,GO:0005737//cytoplasm,GO:0019897//extrinsic to plasma membrane,GO:0005622//intracellular,GO:0044459//plasma membrane part,GO:0044425//membrane part,GO:0071944//cell periphery,GO:0009898//internal side of plasma membrane,GO:0044444//cytoplasmic part,GO:0016020//membrane,GO:0019898//extrinsic to membrane,GO:0044424//intracellular pa…	GO:0005543//phospholipid binding,GO:0005506//iron ion binding,GO:0008289//lipid binding,GO:0051213//dioxygenase activity,GO:0016701//oxidoreductase activity, acting on single donors with incorporation of molecular oxygen,GO:0005515//protein binding,GO:0035091//phosphatidylinositol binding,GO:0016853//isomerase activity,GO:0005488//binding,GO:0043168//anion binding,GO:0046914//transition metal ion…	hsa00590//Arachidonic acid metabolism,hsa00591//Linoleic acid metabolism,hsa04216//Ferroptosis,hsa04217//Necroptosis,hsa04726//Serotonergic synapse	0	18	3	3	6	7	7	11	4	11	20	65	0	0.115764	0.0194389	0.0182735	0.0336615	0.0418074	0.0460642	0.0625746	0.0232976	0.052073	0.0797629	0.245783
ENSG00000138347	MYPN	myopalladin	2.23844	4.17765	4.22507	3.47172	5.8007	5.07378	3.54705	4.78207	1.23502	0.0357755	0.872367	GO:0072358//cardiovascular system development,GO:0048739//cardiac muscle fiber development,GO:0072359//circulatory system development,GO:0048747//muscle fiber development,GO:0060537//muscle tissue development,GO:0030029//actin filament-based process,GO:0071840//cellular component organization or biogenesis,GO:0050794//regulation of cellular process,GO:0065007//biological regulation,GO:0016477//ce…	GO:0005623//cell,GO:0044464//cell part,GO:0044449//contractile fiber part,GO:0005737//cytoplasm,GO:0030017//sarcomere,GO:0043232//intracellular non-membrane-bounded organelle,GO:0043228//non-membrane-bounded organelle,GO:0005622//intracellular,GO:0043292//contractile fiber,GO:0044422//organelle part,GO:0043231//intracellular membrane-bounded organelle,GO:0043226//organelle,GO:0031674//I band,GO:0…	GO:0008092//cytoskeletal protein binding,GO:0042805//actinin binding,GO:0005515//protein binding,GO:0019904//protein domain specific binding,GO:0017124//SH3 domain binding,GO:0003779//actin binding,GO:0005488//binding,GO:0051393//alpha-actinin binding,GO:0051015//actin filament binding,GO:0051371//muscle alpha-actinin binding	---	11	22	6	4	16	7	3	18	16	10	77	51	0.0332586	0.0690276	0.0186798	0.0122251	0.0496254	0.0188028	0.0106588	0.0502075	0.0511466	0.0278728	0.166967	0.0960836
ENSG00000241962	AC079447.1	---	5.4312	5.92691	3.71915	6.07941	6.44334	6.22281	5.02575	6.24852	1.22277	0.0223608	0.793718	---	---	---	---	32	33	20	45	35	34	34	63	11	66	121	115	0.351157	0.376921	0.226924	0.519613	0.384886	0.353131	0.439491	0.629792	0.115993	0.681208	0.928213	0.775844
ENSG00000106686	SPATA6L	spermatogenesis associated 6 like	2.84762	3.51702	4.46076	4.10019	5.13443	5.25416	3.60847	4.82959	1.22112	0.0309146	0.850924	---	---	---	---	17	18	19	14	18	32	5	11	19	16	48	58	0.0484391	0.0513356	0.0489965	0.0403514	0.0487775	0.0797903	0.0128057	0.023344	0.0469253	0.0355561	0.0911283	0.102334
ENSG00000273297	AC009275.1	---	4.0972	3.10409	4.0434	4.40519	5.40035	5.10097	3.74823	4.96884	1.22061	0.0129629	0.671543	---	---	---	---	24	11	20	31	23	27	13	8	14	20	58	52	0.0968316	0.0437881	0.086123	0.131811	0.0946284	0.0996311	0.0524303	0.0302125	0.0571303	0.0712263	0.161823	0.127153
ENSG00000272468	AL021807.1	---	3.07686	3.93047	3.45378	4.01268	4.9805	5.12766	3.48704	4.70695	1.21991	0.017619	0.740127	---	---	---	---	16	17	15	6	9	21	6	15	9	15	43	53	0.626557	0.677316	0.595162	0.219366	0.34137	0.759377	0.2639	0.503142	0.342466	0.521575	1.16168	1.24549
ENSG00000248383	PCDHAC1	protocadherin alpha subfamily C, 1	2.57495	1.53587	2.43971	2.01015	4.61241	3.57204	2.18351	3.3982	1.21469	0.0477035	0.939784	GO:0022610//biological adhesion,GO:0023052//signaling,GO:0007399//nervous system development,GO:0007155//cell adhesion,GO:0032501//multicellular organismal process,GO:0009987//cellular process,GO:0044763//single-organism cellular process,GO:0032502//developmental process,GO:0007275//multicellular organismal development,GO:0007156//homophilic cell adhesion,GO:0044707//single-multicellular organism…	GO:0005623//cell,GO:0005886//plasma membrane,GO:0005887//integral to plasma membrane,GO:0044464//cell part,GO:0031226//intrinsic to plasma membrane,GO:0031224//intrinsic to membrane,GO:0044459//plasma membrane part,GO:0044425//membrane part,GO:0071944//cell periphery,GO:0016020//membrane,GO:0016021//integral to membrane	GO:0005488//binding,GO:0043167//ion binding,GO:0043169//cation binding,GO:0005509//calcium ion binding,GO:0046872//metal ion binding	---	25	18	6	12	8	13	4	2	4	3	33	17	0.077281	0.0562107	0.019217	0.0377635	0.0230703	0.0385034	0.0146444	0.00403237	0.0100266	0.0073002	0.0724911	0.0324322
ENSG00000198106	AC025279.1	---	2.23844	3.63201	2.93319	2.33275	5.13443	4.95958	2.93455	4.14226	1.20771	0.0252546	0.810308	---	---	---	---	5	6	7	2	0	6	3	12	6	4	48	47	0.02236	0.026982	0.033101	0.006811	0	0.021833	0.015764	0.047388	0.027231	0.014339	0.153278	0.130029
ENSG00000145920	CPLX2	complexin 2	2.84762	4.38861	4.46076	3.47172	5.85487	5.98081	3.899	5.10247	1.20347	0.0162596	0.7274	GO:0051239//regulation of multicellular organismal process,GO:0044765//single-organism transport,GO:0023052//signaling,GO:0002279//mast cell activation involved in immune response,GO:0006887//exocytosis,GO:0050794//regulation of cellular process,GO:0065007//biological regulation,GO:0045321//leukocyte activation,GO:0017157//regulation of exocytosis,GO:0022406//membrane docking,GO:0016192//vesicle-…	GO:0005623//cell,GO:0042629//mast cell granule,GO:0043195//terminal bouton,GO:0044464//cell part,GO:0043025//neuronal cell body,GO:0005737//cytoplasm,GO:0042995//cell projection,GO:0032991//macromolecular complex,GO:0043005//neuron projection,GO:0044306//neuron projection terminus,GO:0030425//dendrite,GO:0005622//intracellular,GO:0070554//synaptobrevin 2-SNAP-25-syntaxin-3-complexin complex,GO:00…	GO:0019905//syntaxin binding,GO:0005515//protein binding,GO:0017075//syntaxin-1 binding,GO:0005488//binding,GO:0000149//SNARE binding,GO:0048306//calcium-dependent protein binding	hsa04721//Synaptic vesicle cycle	20	7	20	12	19	16	5	21	19	10	80	97	0.0604155	0.0208612	0.0640003	0.0372382	0.0582403	0.0471353	0.0180241	0.0557721	0.0615972	0.0267886	0.173665	0.183359
ENSG00000274588	DGKK	diacylglycerol kinase kappa	3.27462	3.93047	3.30022	4.59792	5.04406	4.46893	3.50177	4.70363	1.20186	0.0205854	0.769994	GO:0006629//lipid metabolic process,GO:0023052//signaling,GO:0050794//regulation of cellular process,GO:0065007//biological regulation,GO:0007599//hemostasis,GO:0050878//regulation of body fluid levels,GO:0007186//G-protein coupled receptor signaling pathway,GO:0008152//metabolic process,GO:0065008//regulation of biological quality,GO:0007205//protein kinase C-activating G-protein coupled recepto…	GO:0005623//cell,GO:0005886//plasma membrane,GO:0044464//cell part,GO:0005737//cytoplasm,GO:0005622//intracellular,GO:0071944//cell periphery,GO:0016020//membrane,GO:0044424//intracellular part	GO:0016740//transferase activity,GO:0017076//purine nucleotide binding,GO:0035639//purine ribonucleoside triphosphate binding,GO:0036094//small molecule binding,GO:1901363//heterocyclic compound binding,GO:0032555//purine ribonucleotide binding,GO:0005488//binding,GO:0000166//nucleotide binding,GO:0001883//purine nucleoside binding,GO:0043168//anion binding,GO:0016773//phosphotransferase activity…	hsa00561//Glycerolipid metabolism,hsa00564//Glycerophospholipid metabolism,hsa04070//Phosphatidylinositol signaling system,hsa04072//Phospholipase D signaling pathway,hsa05231//Choline metabolism in cancer	15	0	22	16	21	8	7	15	8	23	45	33	0.043152	0	0.066492	0.047106	0.061561	0.021674	0.021578	0.039359	0.023234	0.062034	0.092203	0.058095
ENSG00000262001	DLGAP1-AS2	DLGAP1 antisense RNA 2	4.82129	6.07654	5.46424	5.43947	7.17602	7.33263	5.45402	6.64937	1.19535	0.00218971	0.3636	---	---	---	---	57	38	35	34	20	54	22	70	39	42	202	250	0.393906	0.265091	0.24534	0.234173	0.131581	0.352296	0.175942	0.435192	0.276838	0.267706	0.976692	1.05715
ENSG00000215474	SKOR2	SKI family transcriptional corepressor 2	1.79878	3.25525	2.93319	2.01015	4.69393	4.86758	2.66241	3.85722	1.19481	0.034541	0.866759	GO:0007178//transmembrane receptor protein serine/threonine kinase signaling pathway,GO:1901362//organic cyclic compound biosynthetic process,GO:0042221//response to chemical stimulus,GO:0018130//heterocycle biosynthetic process,GO:0048585//negative regulation of response to stimulus,GO:0046483//heterocycle metabolic process,GO:0060255//regulation of macromolecule metabolic process,GO:0023052//si…	GO:0005623//cell,GO:0044464//cell part,GO:0005737//cytoplasm,GO:0005622//intracellular,GO:0043231//intracellular membrane-bounded organelle,GO:0043226//organelle,GO:0043229//intracellular organelle,GO:0043227//membrane-bounded organelle,GO:0044424//intracellular part,GO:0005634//nucleus	GO:0000988//protein binding transcription factor activity,GO:0005515//protein binding,GO:0046332//SMAD binding,GO:0005488//binding,GO:0000989//transcription factor binding transcription factor activity,GO:0003714//transcription corepressor activity,GO:0003712//transcription cofactor activity	---	0	0	3	0	6	0	2	9	6	3	35	44	0	0	0.0117692	0	0.0296081	0	0.00723803	0.0417285	0.0325345	0.0105414	0.134913	0.150198
ENSG00000117154	IGSF21	immunoglobin superfamily member 21	3.44851	4.17765	2.70745	3.3341	5.16334	5.41447	3.44454	4.6373	1.19277	0.0261638	0.81594	---	GO:0005576//extracellular region	---	---	12	10	12	6	12	15	8	18	5	9	49	65	0.0785052	0.0705386	0.0811511	0.0358908	0.07991	0.0997776	0.0607006	0.10706	0.0259682	0.0572559	0.23978	0.277915
ENSG00000280081	LINC01667	long intergenic non-protein coding RNA 1667	5.85855	3.83768	5.0955	6.18325	5.8007	6.37535	4.93058	6.11977	1.18919	0.0187827	0.750956	---	---	---	---	56	0	32	87	78	77	46	14	30	71	77	128	0.278202	0	0.160631	0.465568	0.396478	0.36612	0.265899	0.0565962	0.150691	0.32991	0.273672	0.401035
ENSG00000287760	---	---	3.60367	2.93521	3.45378	3.81991	4.80817	4.92956	3.33089	4.51921	1.18833	0.0212568	0.778329	---	---	---	---	5	6	8	7	0	3	9	7	9	13	38	46	0.10051	0.121135	0.168726	0.143503	0	0.057998	0.200546	0.124416	0.174897	0.232107	0.53883	0.579022
ENSG00000204950	LRRC10B	leucine rich repeat containing 10B	4.0972	2.52333	2.93319	3.47172	4.9805	4.66386	3.18457	4.37203	1.18746	0.0482651	0.939784	---	---	---	---	15	0	10	17	7	11	13	5	6	10	43	38	0.14292	0	0.093104	0.164074	0.063163	0.092649	0.140009	0.037772	0.056211	0.08919	0.285678	0.225072
ENSG00000130487	KLHDC7B	kelch domain containing 7B	2.84762	4.45259	3.30022	3.18195	5.49436	5.47807	3.53348	4.71813	1.18465	0.0283364	0.8403	GO:0032446//protein modification by small protein conjugation,GO:0043412//macromolecule modification,GO:0044267//cellular protein metabolic process,GO:0008152//metabolic process,GO:0043170//macromolecule metabolic process,GO:0009987//cellular process,GO:0044260//cellular macromolecule metabolic process,GO:0044237//cellular metabolic process,GO:0019538//protein metabolic process,GO:0044238//primar…	GO:0005623//cell,GO:0031463//Cul3-RING ubiquitin ligase complex,GO:0044464//cell part,GO:0000151//ubiquitin ligase complex,GO:0032991//macromolecular complex,GO:0031461//cullin-RING ubiquitin ligase complex,GO:0005622//intracellular,GO:0043234//protein complex,GO:0044424//intracellular part	GO:0004842//ubiquitin-protein ligase activity,GO:0019787//small conjugating protein ligase activity,GO:0016881//acid-amino acid ligase activity,GO:0016879//ligase activity, forming carbon-nitrogen bonds,GO:0016874//ligase activity,GO:0003824//catalytic activity	---	0	2	14	10	12	7	5	22	8	8	62	68	0	0.00567896	0.0576796	0.0401144	0.0494563	0.0268897	0.020488	0.0799826	0.0312813	0.026056	0.181806	0.172965
ENSG00000234782	TPT1P9	tumor protein, translationally-controlled 1 pseudogene 9	3.74376	3.63201	3.59255	4.40519	5.56106	4.55009	3.65611	4.83878	1.18267	0.0120844	0.664531	---	---	---	---	14	12	8	27	17	16	10	12	10	20	65	35	0.591171	0.501467	0.318535	1.21096	0.706276	0.610243	0.479389	0.463343	0.443561	0.78536	1.92219	0.913951
ENSG00000230897	AC013248.2	---	3.07686	4.51385	4.30799	4.53649	5.32559	5.57821	3.96623	5.14677	1.18053	0.0221125	0.791021	---	---	---	---	13	8	11	22	21	14	6	23	17	22	55	73	0.598882	0.373696	0.514845	1.06604	0.973072	0.635827	0.322366	0.974576	0.829878	0.95444	1.81453	2.11979
ENSG00000187944	C2orf66	chromosome 2 open reading frame 66	3.98873	3.83768	2.70745	4.65683	4.56986	4.83557	3.51129	4.68742	1.17613	0.0350586	0.869916	---	GO:0005576//extracellular region	---	---	15	8	24	9	6	25	12	14	5	24	32	43	0.139815	0.073561	0.237527	0.085751	0.049262	0.217234	0.125668	0.120853	0.044946	0.210486	0.211253	0.24764
ENSG00000233029	AC244453.2	---	2.84762	3.10409	2.43971	2.59624	4.73302	4.55009	2.79714	3.95978	1.16264	0.0328826	0.852762	---	---	---	---	6	11	6	6	15	5	5	8	4	5	36	35	0.034238	0.067121	0.0368	0.03823	0.088754	0.029266	0.035893	0.042395	0.021618	0.024155	0.153961	0.13183
ENSG00000253676	TAGLN2P1	transgelin 2 pseudogene 1	3.27462	2.93521	3.12835	4.01268	3.78628	5.01781	3.11273	4.27225	1.15953	0.0304108	0.848505	---	---	---	---	15	12	6	8	8	10	7	7	7	15	18	49	0.550645	0.456774	0.206228	0.300689	0.284757	0.328445	0.300816	0.213689	0.255147	0.504386	0.447397	1.11382
ENSG00000242282	AC108488.1	---	4.29237	3.39206	4.3864	5.26109	5.32559	4.95958	4.02361	5.18209	1.15848	0.0136667	0.684021	---	---	---	---	45	10	42	28	29	34	15	10	18	37	55	47	0.63969	0.0977959	0.595954	0.41438	0.392436	0.434902	0.229074	0.118635	0.239113	0.484075	0.547533	0.39355
ENSG00000106366	SERPINE1	serpin family E member 1	3.07686	4.17765	4.78408	3.91951	5.64544	5.93621	4.01286	5.16705	1.15419	0.023895	0.805529	GO:0072358//cardiovascular system development,GO:0022610//biological adhesion,GO:0060326//cell chemotaxis,GO:0051346//negative regulation of hydrolase activity,GO:0072359//circulatory system development,GO:1901362//organic cyclic compound biosynthetic process,GO:0010628//positive regulation of gene expression,GO:0051248//negative regulation of protein metabolic process,GO:0032677//regulation of i…	GO:0031988//membrane-bounded vesicle,GO:0005623//cell,GO:0043230//extracellular organelle,GO:0005886//plasma membrane,GO:0034774//secretory granule lumen,GO:0005615//extracellular space,GO:0044464//cell part,GO:0005737//cytoplasm,GO:0031974//membrane-enclosed lumen,GO:0031091//platelet alpha granule,GO:0031093//platelet alpha granule lumen,GO:0005576//extracellular region,GO:0031410//cytoplasmic …	GO:0017171//serine hydrolase activity,GO:0008236//serine-type peptidase activity,GO:0005515//protein binding,GO:0030414//peptidase inhibitor activity,GO:0061135//endopeptidase regulator activity,GO:0061134//peptidase regulator activity,GO:0005102//receptor binding,GO:0002020//protease binding,GO:0005488//binding,GO:0004866//endopeptidase inhibitor activity,GO:0004867//serine-type endopeptidase in…	hsa04390//Hippo signaling pathway,hsa04371//Apelin signaling pathway,hsa04066//HIF-1 signaling pathway,hsa04115//p53 signaling pathway,hsa04218//Cellular senescence,hsa04610//Complement and coagulation cascades,hsa05142//Chagas disease,hsa04933//AGE-RAGE signaling pathway in diabetic complications	23	26	29	10	19	21	6	18	24	14	69	94	0.1554	0.1831	0.204573	0.066787	0.128776	0.133881	0.042846	0.107896	0.171568	0.088906	0.329134	0.393535
ENSG00000188761	BCL2L15	BCL2 like 15	2.84762	3.63201	3.9432	4.40519	4.56986	4.89891	3.47428	4.62465	1.15038	0.0350619	0.869916	GO:0012501//programmed cell death,GO:0050794//regulation of cellular process,GO:0065007//biological regulation,GO:0016265//death,GO:0009987//cellular process,GO:0044763//single-organism cellular process,GO:0008219//cell death,GO:0010941//regulation of cell death,GO:0050789//regulation of biological process,GO:0042981//regulation of apoptotic process,GO:0044699//single-organism process,GO:0043067/…	GO:0005623//cell,GO:0044464//cell part,GO:0005737//cytoplasm,GO:0005622//intracellular,GO:0043231//intracellular membrane-bounded organelle,GO:0043226//organelle,GO:0044444//cytoplasmic part,GO:0043229//intracellular organelle,GO:0043227//membrane-bounded organelle,GO:0044424//intracellular part,GO:0005829//cytosol,GO:0005634//nucleus	GO:0005515//protein binding,GO:0005488//binding	---	25	27	16	19	35	13	5	12	13	20	32	45	0.0578234	0.0615142	0.0320943	0.0474993	0.085239	0.0275995	0.014085	0.0241186	0.03048	0.0431359	0.0496688	0.0629949
ENSG00000241429	EEF1A1P25	eukaryotic translation elongation factor 1 alpha 1 pseudogene 25	2.57495	3.51702	2.93319	3.18195	4.80817	4.46893	3.00839	4.15301	1.14463	0.043884	0.920251	---	---	---	---	6	4	4	8	6	8	4	11	6	8	38	33	0.093241	0.071259	0.066317	0.139559	0.094352	0.126838	0.081065	0.159739	0.097772	0.124677	0.461645	0.346791
ENSG00000122733	PHF24	PHD finger protein 24	4.19808	4.62908	5.5348	4.26074	6.62057	6.90908	4.78732	5.93013	1.14281	0.00670604	0.553904	GO:0019233//sensory perception of pain,GO:0050974//detection of mechanical stimulus involved in sensory perception,GO:0051239//regulation of multicellular organismal process,GO:0023052//signaling,GO:0007270//neuron-neuron synaptic transmission,GO:0050794//regulation of cellular process,GO:0065007//biological regulation,GO:0031644//regulation of neurological system process,GO:0009628//response to …	---	GO:0005488//binding,GO:0043167//ion binding,GO:0043169//cation binding,GO:0005509//calcium ion binding,GO:0046872//metal ion binding	---	46	36	23	20	32	37	14	25	41	18	137	186	0.175414	0.135313	0.0877412	0.0737552	0.119922	0.125724	0.0620776	0.0834285	0.154083	0.0604866	0.36014	0.429232
ENSG00000260643	AC092718.3	---	5.72967	7.11606	5.31185	6.69989	7.2654	7.61318	6.05253	7.19282	1.1403	0.0121858	0.665481	---	---	---	---	145	51	196	111	53	42	42	145	35	102	215	304	1.00597	0.361542	1.40821	0.793757	0.364662	0.27418	0.336125	0.909678	0.242093	0.654084	1.0353	1.28583
ENSG00000127561	SYNGR3	synaptogyrin 3	4.46425	4.01766	5.95066	6.16307	6.85127	4.83557	4.81086	5.94997	1.13911	0.0330599	0.852762	GO:0051050//positive regulation of transport,GO:0044765//single-organism transport,GO:0006887//exocytosis,GO:0065007//biological regulation,GO:0016192//vesicle-mediated transport,GO:0007399//nervous system development,GO:0051649//establishment of localization in cell,GO:0032501//multicellular organismal process,GO:0009987//cellular process,GO:0021762//substantia nigra development,GO:0044763//sing…	GO:0031988//membrane-bounded vesicle,GO:0005623//cell,GO:0030054//cell junction,GO:0030136//clathrin-coated vesicle,GO:0044464//cell part,GO:0005737//cytoplasm,GO:0030672//synaptic vesicle membrane,GO:0012506//vesicle membrane,GO:0031410//cytoplasmic vesicle,GO:0031224//intrinsic to membrane,GO:0030665//clathrin-coated vesicle membrane,GO:0012505//endomembrane system,GO:0031090//organelle membran…	GO:0047485//protein N-terminus binding,GO:0005515//protein binding,GO:0019904//protein domain specific binding,GO:0042169//SH2 domain binding,GO:0005488//binding,GO:0005215//transporter activity	---	31	25	71	14	17	19	17	16	55	70	161	43	0.194819	0.165386	0.469417	0.0891383	0.110662	0.109315	0.117889	0.0895101	0.36481	0.413053	0.718031	0.161239
ENSG00000113389	NPR3	natriuretic peptide receptor 3	3.87144	4.62908	4.6633	4.65683	6.5011	5.41447	4.38794	5.52413	1.13619	0.0077344	0.579677	GO:1901362//organic cyclic compound biosynthetic process,GO:0018130//heterocycle biosynthetic process,GO:0050790//regulation of catalytic activity,GO:0046483//heterocycle metabolic process,GO:0044765//single-organism transport,GO:0009187//cyclic nucleotide metabolic process,GO:0031324//negative regulation of cellular metabolic process,GO:0023052//signaling,GO:0045761//regulation of adenylate cycl…	GO:0031988//membrane-bounded vesicle,GO:0005623//cell,GO:0043230//extracellular organelle,GO:0005886//plasma membrane,GO:0005887//integral to plasma membrane,GO:0044464//cell part,GO:0032991//macromolecular complex,GO:0005576//extracellular region,GO:0031226//intrinsic to plasma membrane,GO:0031224//intrinsic to membrane,GO:0065010//extracellular membrane-bounded organelle,GO:0031982//vesicle,GO:…	GO:0004871//signal transducer activity,GO:0042562//hormone binding,GO:0042803//protein homodimerization activity,GO:0008528//G-protein coupled peptide receptor activity,GO:0005515//protein binding,GO:0033218//amide binding,GO:0046983//protein dimerization activity,GO:0017046//peptide hormone binding,GO:0004888//transmembrane signaling receptor activity,GO:0005488//binding,GO:0043168//anion bindin…	---	5	11	2	7	7	11	11	25	22	24	126	65	0.00902678	0.0245889	0.00458599	0.0152876	0.0149095	0.0226176	0.0283925	0.0493579	0.0504481	0.0474187	0.191161	0.0863816
ENSG00000125726	CD70	CD70 molecule	4.0972	5.31985	4.13709	5.18307	6.24124	5.51896	4.51805	5.64776	1.12971	0.0172296	0.734669	GO:0042221//response to chemical stimulus,GO:0012501//programmed cell death,GO:0023052//signaling,GO:0008283//cell proliferation,GO:0050794//regulation of cellular process,GO:0065007//biological regulation,GO:0002376//immune system process,GO:0033209//tumor necrosis factor-mediated signaling pathway,GO:0097194//execution phase of apoptosis,GO:0016265//death,GO:0009987//cellular process,GO:0044763…	GO:0031988//membrane-bounded vesicle,GO:0005623//cell,GO:0043230//extracellular organelle,GO:0005886//plasma membrane,GO:0005887//integral to plasma membrane,GO:0044464//cell part,GO:0005576//extracellular region,GO:0031226//intrinsic to plasma membrane,GO:0031224//intrinsic to membrane,GO:0065010//extracellular membrane-bounded organelle,GO:0031982//vesicle,GO:0070062//extracellular vesicular ex…	GO:0005515//protein binding,GO:0005102//receptor binding,GO:0002020//protease binding,GO:0005125//cytokine activity,GO:0005488//binding,GO:0005164//tumor necrosis factor receptor binding,GO:0032813//tumor necrosis factor receptor superfamily binding,GO:0004872//receptor activity,GO:0019899//enzyme binding,GO:0005126//cytokine receptor binding	hsa04060//Cytokine-cytokine receptor interaction	45	8	32	21	12	35	13	41	15	35	105	70	0.633585	0.0992587	0.467857	0.301874	0.162135	0.466638	0.207832	0.509759	0.216756	0.454185	1.05449	0.605033
ENSG00000144550	CPNE9	copine family member 9	3.07686	3.83768	3.59255	3.71292	5.58262	4.58902	3.50236	4.62819	1.12582	0.0227977	0.794622	---	GO:0031988//membrane-bounded vesicle,GO:0043230//extracellular organelle,GO:0005615//extracellular space,GO:0005576//extracellular region,GO:0065010//extracellular membrane-bounded organelle,GO:0031982//vesicle,GO:0070062//extracellular vesicular exosome,GO:0044421//extracellular region part,GO:0043226//organelle,GO:0043227//membrane-bounded organelle	---	---	14	9	10	11	6	21	6	14	10	12	66	36	0.124525	0.071522	0.0968619	0.0974294	0.0499285	0.185012	0.0669489	0.109138	0.0877631	0.093577	0.432839	0.207854
ENSG00000164556	FAM183BP	family with sequence similarity 183 member B, pseudogene	3.27462	3.39206	3.12835	4.82039	4.4808	3.8536	3.26501	4.38493	1.11992	0.0365626	0.875648	---	---	---	---	10	4	17	8	5	31	7	10	7	27	30	21	0.13234	0.052411	0.239517	0.104226	0.069395	0.398512	0.098748	0.116587	0.089818	0.347203	0.284004	0.173822
ENSG00000273802	HIST1H2BG	histone cluster 1 H2B family member g	4.61782	4.78632	5.18597	4.59792	6.06862	7.28007	4.86337	5.9822	1.11883	0.00306823	0.42734	---	---	---	---	18	34	17	12	25	8	19	28	32	23	93	241	0.259546	0.505899	0.240979	0.167372	0.354026	0.097356	0.31932	0.355998	0.471698	0.304317	0.924865	2.11206
ENSG00000253392	AC119403.1	---	4.46425	5.28513	5.78686	6.3532	6.89501	5.63512	5.17875	6.29445	1.1157	0.00654751	0.548056	---	---	---	---	104	48	68	38	78	75	17	40	49	80	166	76	0.827026	0.387114	0.559168	0.307226	0.612536	0.554355	0.149948	0.286614	0.398516	0.58182	0.921689	0.361586
ENSG00000147003	TMEM27	transmembrane protein 27	4.46425	5.62762	4.46076	5.6571	6.06862	6.12023	4.85088	5.94865	1.09777	0.012684	0.671543	GO:0032890//regulation of organic acid transport,GO:0071705//nitrogen compound transport,GO:0042221//response to chemical stimulus,GO:0046883//regulation of hormone secretion,GO:0051050//positive regulation of transport,GO:0043269//regulation of ion transport,GO:0044765//single-organism transport,GO:0023052//signaling,GO:0055082//cellular chemical homeostasis,GO:0015837//amine transport,GO:004325…	GO:0031988//membrane-bounded vesicle,GO:0005623//cell,GO:0005903//brush border,GO:0043230//extracellular organelle,GO:0031526//brush border membrane,GO:0005886//plasma membrane,GO:0044464//cell part,GO:0005737//cytoplasm,GO:0042995//cell projection,GO:0005576//extracellular region,GO:0031224//intrinsic to membrane,GO:0065010//extracellular membrane-bounded organelle,GO:0031982//vesicle,GO:0070062…	GO:0008238//exopeptidase activity,GO:0005515//protein binding,GO:0005488//binding,GO:0070011//peptidase activity, acting on L-amino acid peptides,GO:0008241//peptidyl-dipeptidase activity,GO:0003824//catalytic activity,GO:0008233//peptidase activity,GO:0008237//metallopeptidase activity,GO:0016787//hydrolase activity	---	30	40	21	34	50	30	17	51	19	49	93	107	0.36638	0.51527	0.263005	0.438237	0.616209	0.340543	0.246442	0.568214	0.23295	0.563392	0.793129	0.807202
ENSG00000008056	SYN1	synapsin I	4.0972	4.09987	4.53148	3.47172	6.34583	6.19784	4.24285	5.33846	1.09561	0.00546363	0.525994	GO:0051239//regulation of multicellular organismal process,GO:0044765//single-organism transport,GO:0023052//signaling,GO:0006887//exocytosis,GO:0071840//cellular component organization or biogenesis,GO:0050794//regulation of cellular process,GO:0065007//biological regulation,GO:0017157//regulation of exocytosis,GO:0016192//vesicle-mediated transport,GO:0031644//regulation of neurological system …	GO:0031988//membrane-bounded vesicle,GO:0044327//dendritic spine head,GO:0005623//cell,GO:0030054//cell junction,GO:0044454//nuclear chromosome part,GO:0030136//clathrin-coated vesicle,GO:0043195//terminal bouton,GO:0044464//cell part,GO:0005737//cytoplasm,GO:0042995//cell projection,GO:0031981//nuclear lumen,GO:0044430//cytoskeletal part,GO:0031974//membrane-enclosed lumen,GO:0005794//Golgi appa…	GO:0008092//cytoskeletal protein binding,GO:0017076//purine nucleotide binding,GO:0035639//purine ribonucleoside triphosphate binding,GO:0005515//protein binding,GO:0036094//small molecule binding,GO:1901363//heterocyclic compound binding,GO:0032555//purine ribonucleotide binding,GO:0003779//actin binding,GO:0005488//binding,GO:0000166//nucleotide binding,GO:0001883//purine nucleoside binding,GO:…	---	17	23	15	11	17	10	13	17	20	10	113	113	0.0912319	0.131625	0.0846553	0.0638621	0.0996811	0.0537144	0.078599	0.0903082	0.113173	0.0502301	0.457194	0.401296
ENSG00000095752	IL11	interleukin 11	3.44851	3.39206	2.93319	3.59736	5.07482	4.38293	3.25792	4.3517	1.09378	0.0353238	0.871782	GO:0043412//macromolecule modification,GO:0000165//MAPK cascade,GO:1901362//organic cyclic compound biosynthetic process,GO:0010628//positive regulation of gene expression,GO:0018130//heterocycle biosynthetic process,GO:0046883//regulation of hormone secretion,GO:0043410//positive regulation of MAPK cascade,GO:0012501//programmed cell death,GO:0046483//heterocycle metabolic process,GO:0044765//si…	GO:0005623//cell,GO:0005615//extracellular space,GO:0044464//cell part,GO:0005737//cytoplasm,GO:0005576//extracellular region,GO:0005622//intracellular,GO:0044421//extracellular region part,GO:0044424//intracellular part	GO:0005515//protein binding,GO:0005102//receptor binding,GO:0005125//cytokine activity,GO:0005488//binding,GO:0070851//growth factor receptor binding,GO:0004872//receptor activity,GO:0005142//interleukin-11 receptor binding,GO:0008083//growth factor activity,GO:0005126//cytokine receptor binding	hsa04630//JAK-STAT signaling pathway,hsa04060//Cytokine-cytokine receptor interaction,hsa04640//Hematopoietic cell lineage,hsa05323//Rheumatoid arthritis	17	4	0	4	6	18	8	10	6	11	46	31	0.14116	0.0277475	0	0.0284543	0.0483317	0.133729	0.0683546	0.0663578	0.0441741	0.0775663	0.258871	0.15256
ENSG00000175820	CCDC168	coiled-coil domain containing 168	4.8832	4.38861	4.30799	5.7137	5.47143	5.67185	4.5266	5.61899	1.09239	0.00538633	0.523523	---	---	---	---	51	53	41	39	19	25	23	21	17	51	61	78	0.052682	0.056277	0.042889	0.040772	0.019322	0.023671	0.026568	0.018847	0.017375	0.048672	0.043391	0.04836
ENSG00000103316	CRYM	crystallin mu	2.84762	4.17765	3.83552	4.53649	4.38587	5.20488	3.62026	4.70908	1.08882	0.0499499	0.951209	GO:0071705//nitrogen compound transport,GO:1901362//organic cyclic compound biosynthetic process,GO:0018130//heterocycle biosynthetic process,GO:0070327//thyroid hormone transport,GO:0046483//heterocycle metabolic process,GO:0044765//single-organism transport,GO:0060255//regulation of macromolecule metabolic process,GO:0031324//negative regulation of cellular metabolic process,GO:0019219//regulat…	GO:0031988//membrane-bounded vesicle,GO:0005739//mitochondrion,GO:0005623//cell,GO:0043230//extracellular organelle,GO:0042579//microbody,GO:0031907//microbody lumen,GO:0044464//cell part,GO:0005737//cytoplasm,GO:0031974//membrane-enclosed lumen,GO:0005576//extracellular region,GO:0044438//microbody part,GO:0065010//extracellular membrane-bounded organelle,GO:0031982//vesicle,GO:0043233//organell…	GO:0000988//protein binding transcription factor activity,GO:0016646//oxidoreductase activity, acting on the CH-NH group of donors, NAD or NADP as acceptor,GO:0042562//hormone binding,GO:0016638//oxidoreductase activity, acting on the CH-NH2 group of donors,GO:0042803//protein homodimerization activity,GO:0047127//thiomorpholine-carboxylate dehydrogenase activity,GO:0005515//protein binding,GO:00…	---	29	10	12	7	10	11	5	18	12	22	28	56	0.163388	0.0497331	0.0584979	0.0343752	0.0525049	0.0501968	0.0277638	0.0805295	0.064936	0.116769	0.106387	0.193515
ENSG00000180616	SSTR2	somatostatin receptor 2	5.88905	6.07654	5.92462	6.28013	7.4527	7.41619	5.9634	7.04967	1.08627	0.000260119	0.121049	GO:0071391//cellular response to estrogen stimulus,GO:0042221//response to chemical stimulus,GO:0031667//response to nutrient levels,GO:0051239//regulation of multicellular organismal process,GO:0007584//response to nutrient,GO:0023052//signaling,GO:0048545//response to steroid hormone stimulus,GO:0007276//gamete generation,GO:0008283//cell proliferation,GO:0050794//regulation of cellular process…	GO:0005623//cell,GO:0005886//plasma membrane,GO:0005887//integral to plasma membrane,GO:0044464//cell part,GO:0005737//cytoplasm,GO:0042995//cell projection,GO:0043005//neuron projection,GO:0031226//intrinsic to plasma membrane,GO:0031224//intrinsic to membrane,GO:0005622//intracellular,GO:0044459//plasma membrane part,GO:0097458//neuron part,GO:0044425//membrane part,GO:0071944//cell periphery,G…	GO:0004871//signal transducer activity,GO:0008528//G-protein coupled peptide receptor activity,GO:0005515//protein binding,GO:0019904//protein domain specific binding,GO:0033218//amide binding,GO:0004994//somatostatin receptor activity,GO:0004888//transmembrane signaling receptor activity,GO:0005488//binding,GO:0060089//molecular transducer activity,GO:0004930//G-protein coupled receptor activity…	hsa04024//cAMP signaling pathway,hsa04080//Neuroactive ligand-receptor interaction,hsa04935//Growth hormone synthesis, secretion and action,hsa04971//Gastric acid secretion	138	55	79	75	45	51	47	70	54	76	245	265	0.390501	0.158296	0.227381	0.215802	0.126988	0.133123	0.151964	0.178288	0.157392	0.198201	0.478709	0.452248
ENSG00000261135	AL137802.2	---	5.15824	5.48193	4.3864	5.33511	6.93747	6.00979	5.00885	6.09412	1.08527	0.00681942	0.55963	---	---	---	---	19	40	38	37	30	12	28	46	18	39	171	99	0.361208	0.820886	0.776771	0.76061	0.593442	0.216263	0.637944	0.824549	0.371544	0.71208	2.36195	1.1984
ENSG00000169436	COL22A1	collagen type XXII alpha 1 chain	3.27462	3.10409	3.59255	4.65683	4.17493	4.38293	3.32375	4.4049	1.08114	0.0443411	0.921607	---	GO:0005623//cell,GO:0044432//endoplasmic reticulum part,GO:0044464//cell part,GO:0005737//cytoplasm,GO:0044420//extracellular matrix part,GO:0031974//membrane-enclosed lumen,GO:0005576//extracellular region,GO:0005783//endoplasmic reticulum,GO:0043233//organelle lumen,GO:0005622//intracellular,GO:0044422//organelle part,GO:0044421//extracellular region part,GO:0005581//collagen,GO:0043231//intrac…	---	hsa04974//Protein digestion and absorption	18	0	15	16	13	13	7	8	10	24	24	31	0.0494001	0	0.0423223	0.0433018	0.0358885	0.0341683	0.0210722	0.0182788	0.0290766	0.0559383	0.043226	0.0501778
ENSG00000152137	HSPB8	heat shock protein family B (small) member 8	6.74964	6.0967	6.05036	7.2131	7.44683	7.47453	6.2989	7.37815	1.07925	6.07522e-05	0.0666001	GO:0043412//macromolecule modification,GO:0050794//regulation of cellular process,GO:0065007//biological regulation,GO:0044267//cellular protein metabolic process,GO:0009628//response to abiotic stimulus,GO:0008152//metabolic process,GO:0043170//macromolecule metabolic process,GO:0080134//regulation of response to stress,GO:0009987//cellular process,GO:0044763//single-organism cellular process,GO…	GO:0005623//cell,GO:0044464//cell part,GO:0005737//cytoplasm,GO:0031981//nuclear lumen,GO:0031974//membrane-enclosed lumen,GO:0005654//nucleoplasm,GO:0043233//organelle lumen,GO:0005622//intracellular,GO:0044428//nuclear part,GO:0044422//organelle part,GO:0043231//intracellular membrane-bounded organelle,GO:0043226//organelle,GO:0044444//cytoplasmic part,GO:0043229//intracellular organelle,GO:004…	GO:0016740//transferase activity,GO:0005515//protein binding,GO:0005488//binding,GO:0016773//phosphotransferase activity, alcohol group as acceptor,GO:0016772//transferase activity, transferring phosphorus-containing groups,GO:0016301//kinase activity,GO:0003824//catalytic activity,GO:0042802//identical protein binding,GO:0004672//protein kinase activity	---	242	32	100	69	97	181	86	71	59	146	244	276	1.87168	0.249099	0.794	0.542384	0.743868	1.31588	0.765428	0.488994	0.472175	1.03629	1.30708	1.29627
ENSG00000227992	AC108463.1	---	4.29237	3.7385	4.22507	5.56782	4.9805	4.92956	4.08531	5.1593	1.07398	0.0155213	0.715707	---	---	---	---	24	24	20	29	31	32	15	13	16	46	43	46	1.53634	1.5503	1.30679	1.8957	1.93488	1.91526	1.07423	0.749864	1.05938	2.6986	1.90647	1.78851
ENSG00000189190	ZNF600	zinc finger protein 600	5.20747	4.83514	4.89553	5.92018	5.99011	6.24735	4.97938	6.05255	1.07317	0.00169846	0.307024	GO:1901362//organic cyclic compound biosynthetic process,GO:0018130//heterocycle biosynthetic process,GO:0046483//heterocycle metabolic process,GO:0060255//regulation of macromolecule metabolic process,GO:0019219//regulation of nucleobase-containing compound metabolic process,GO:0010467//gene expression,GO:0044249//cellular biosynthetic process,GO:2001141//regulation of RNA biosynthetic process,G…	GO:0005623//cell,GO:0044464//cell part,GO:0005622//intracellular,GO:0043231//intracellular membrane-bounded organelle,GO:0043226//organelle,GO:0043229//intracellular organelle,GO:0043227//membrane-bounded organelle,GO:0044424//intracellular part,GO:0005634//nucleus	GO:0003700//sequence-specific DNA binding transcription factor activity,GO:0003677//DNA binding,GO:1901363//heterocyclic compound binding,GO:0003676//nucleic acid binding,GO:0005488//binding,GO:0097159//organic cyclic compound binding,GO:0043167//ion binding,GO:0043169//cation binding,GO:0001071//nucleic acid binding transcription factor activity,GO:0046872//metal ion binding	hsa05168//Herpes simplex virus 1 infection	76	6	59	50	70	27	29	29	26	59	88	117	0.235067	0.0174813	0.18656	0.163014	0.213727	0.0710799	0.102555	0.0748641	0.079547	0.17356	0.185534	0.223484
ENSG00000006128	TAC1	tachykinin precursor 1	5.05443	6.45011	5.81549	5.68568	7.05011	7.79483	5.77334	6.84354	1.0702	0.00569749	0.528611	GO:0019233//sensory perception of pain,GO:0007616//long-term memory,GO:0032943//mononuclear cell proliferation,GO:0042221//response to chemical stimulus,GO:0044708//single-organism behavior,GO:0050671//positive regulation of lymphocyte proliferation,GO:0007611//learning or memory,GO:0046883//regulation of hormone secretion,GO:0051050//positive regulation of transport,GO:0007618//mating,GO:0051239…	GO:0005623//cell,GO:0005886//plasma membrane,GO:0005615//extracellular space,GO:0044464//cell part,GO:0043025//neuronal cell body,GO:0042995//cell projection,GO:0005576//extracellular region,GO:0043005//neuron projection,GO:0044421//extracellular region part,GO:0097458//neuron part,GO:0071944//cell periphery,GO:0030424//axon,GO:0016020//membrane,GO:0044297//cell body	GO:0031834//neurokinin receptor binding,GO:0031835//substance P receptor binding,GO:0005515//protein binding,GO:0005102//receptor binding,GO:0005488//binding,GO:0001664//G-protein coupled receptor binding,GO:0071855//neuropeptide receptor binding	hsa04080//Neuroactive ligand-receptor interaction	43	18	40	24	48	71	26	91	50	50	185	345	0.522647	0.219733	0.521341	0.303482	0.605875	0.841781	0.373519	1.04408	0.648698	0.582887	1.65692	2.69799
ENSG00000164484	TMEM200A	transmembrane protein 200A	4.46425	3.63201	4.30799	3.47172	6.08382	6.0382	4.13475	5.19791	1.06317	0.0100529	0.619692	---	GO:0031224//intrinsic to membrane,GO:0044425//membrane part,GO:0016020//membrane,GO:0016021//integral to membrane	---	---	13	5	4	9	12	5	17	12	17	10	94	101	0.0465041	0.0178346	0.0137299	0.0322577	0.0428656	0.0137487	0.0717468	0.0376394	0.0625527	0.0318392	0.232551	0.216019
ENSG00000152763	WDR78	WD repeat domain 78	4.82129	6.23046	6.14362	5.79463	7.2654	7.28601	5.73179	6.78201	1.05022	0.00851224	0.590429	GO:0007018//microtubule-based movement,GO:0048534//hematopoietic or lymphoid organ development,GO:0002376//immune system process,GO:0008152//metabolic process,GO:0032501//multicellular organismal process,GO:0009987//cellular process,GO:0044763//single-organism cellular process,GO:0006928//cellular component movement,GO:0003341//cilium movement,GO:0032502//developmental process,GO:0007275//multice…	GO:0005623//cell,GO:0044464//cell part,GO:0042995//cell projection,GO:0044430//cytoskeletal part,GO:0032991//macromolecular complex,GO:0043232//intracellular non-membrane-bounded organelle,GO:0043228//non-membrane-bounded organelle,GO:0030286//dynein complex,GO:0005930//axoneme,GO:0005622//intracellular,GO:0044422//organelle part,GO:0043234//protein complex,GO:0043231//intracellular membrane-boun…	GO:0008574//plus-end-directed microtubule motor activity,GO:0005515//protein binding,GO:0045502//dynein binding,GO:0016462//pyrophosphatase activity,GO:0003774//motor activity,GO:0005488//binding,GO:0003777//microtubule motor activity,GO:0045504//dynein heavy chain binding,GO:0003824//catalytic activity,GO:0017111//nucleoside-triphosphatase activity,GO:0016817//hydrolase activity, acting on acid …	---	37	34	32	51	49	62	22	78	63	54	215	242	0.11843	0.111077	0.103008	0.160801	0.153306	0.185175	0.079621	0.225874	0.204137	0.157014	0.491015	0.481738
ENSG00000099866	MADCAM1	mucosal vascular addressin cell adhesion molecule 1	4.54308	5.99294	4.99898	6.05771	6.51238	6.10687	5.17833	6.22565	1.04732	0.0167298	0.734464	GO:0022610//biological adhesion,GO:0043062//extracellular structure organization,GO:0002685//regulation of leukocyte migration,GO:0002687//positive regulation of leukocyte migration,GO:0023052//signaling,GO:0045123//cellular extravasation,GO:0071840//cellular component organization or biogenesis,GO:0070727//cellular macromolecule localization,GO:0050794//regulation of cellular process,GO:0065007/…	GO:0005623//cell,GO:0005886//plasma membrane,GO:0044464//cell part,GO:0031224//intrinsic to membrane,GO:0044425//membrane part,GO:0071944//cell periphery,GO:0016020//membrane,GO:0016021//integral to membrane	---	hsa04514//Cell adhesion molecules,hsa04672//Intestinal immune network for IgA production	37	38	28	36	42	46	18	66	28	65	127	106	0.301362	0.326018	0.241818	0.312898	0.344014	0.358086	0.168042	0.483439	0.239638	0.502963	0.72946	0.533883
ENSG00000280278	FLJ30679	uncharacterized protein FLJ30679	3.60367	3.7385	4.0434	3.91951	5.32559	5.27818	3.79519	4.84109	1.0459	0.0216868	0.786553	---	---	---	---	15	9	10	12	10	20	9	13	14	14	55	59	0.162413	0.098279	0.11447	0.130221	0.108546	0.208879	0.106063	0.126907	0.155278	0.135614	0.425375	0.400428
ENSG00000103196	CRISPLD2	cysteine rich secretory protein LCCL domain containing 2	4.19808	4.32166	4.46076	4.18269	5.51694	6.40838	4.32683	5.36934	1.0425	0.00915319	0.607502	GO:0035295//tube development,GO:0043062//extracellular structure organization,GO:0044765//single-organism transport,GO:0006887//exocytosis,GO:0071840//cellular component organization or biogenesis,GO:0010171//body morphogenesis,GO:0045321//leukocyte activation,GO:0016192//vesicle-mediated transport,GO:0002376//immune system process,GO:0030324//lung development,GO:0051649//establishment of localiz…	GO:0031988//membrane-bounded vesicle,GO:0005623//cell,GO:0043230//extracellular organelle,GO:0034774//secretory granule lumen,GO:0044464//cell part,GO:0005737//cytoplasm,GO:0031974//membrane-enclosed lumen,GO:0005576//extracellular region,GO:0031410//cytoplasmic vesicle,GO:0031983//vesicle lumen,GO:0065010//extracellular membrane-bounded organelle,GO:0031982//vesicle,GO:0043233//organelle lumen,G…	GO:0097367//carbohydrate derivative binding,GO:0008201//heparin binding,GO:0005488//binding,GO:0043168//anion binding,GO:1901681//sulfur compound binding,GO:0043167//ion binding,GO:0005539//glycosaminoglycan binding	---	34	34	29	11	28	16	14	20	19	17	63	131	0.0906208	0.0963996	0.0823708	0.0292974	0.0765157	0.0411561	0.0447289	0.0483753	0.048877	0.0438476	0.118971	0.218891
ENSG00000260941	LINC00622	long intergenic non-protein coding RNA 622	3.60367	3.25525	3.9432	4.96728	4.28425	4.66386	3.60071	4.63846	1.03776	0.0414311	0.913218	---	---	---	---	13	4	11	16	11	7	9	9	13	30	26	38	0.173987	0.057387	0.152242	0.222766	0.143102	0.081912	0.145688	0.106211	0.189804	0.390837	0.248661	0.322967
ENSG00000172738	TMEM217	transmembrane protein 217	5.10727	5.13723	5.46424	6.16307	6.28136	6.37535	5.23625	6.27326	1.03702	0.00128756	0.270101	---	GO:0031224//intrinsic to membrane,GO:0044425//membrane part,GO:0016020//membrane,GO:0016021//integral to membrane	---	---	42	68	26	44	45	40	27	36	39	70	108	128	0.27262	0.451025	0.174106	0.293517	0.282001	0.237691	0.201604	0.200887	0.255036	0.414794	0.486075	0.511759
ENSG00000263004	AC007114.1	---	3.98873	4.97242	3.9432	4.53649	6.08382	5.37045	4.30145	5.33025	1.0288	0.0263476	0.816035	---	---	---	---	17	29	10	23	15	19	12	32	13	22	94	63	0.233578	0.403504	0.12519	0.322331	0.193805	0.242807	0.186481	0.400979	0.189374	0.265364	0.927607	0.54788
ENSG00000275055	AC011468.5	---	4.0972	3.83768	4.0434	4.59792	4.94764	5.51896	3.99276	5.02151	1.02875	0.0191033	0.75288	---	---	---	---	13	18	24	20	8	19	13	14	14	23	42	70	0.357411	0.53459	0.729708	0.603856	0.219752	0.516044	0.449184	0.372006	0.414285	0.617878	0.84983	1.24898
ENSG00000169402	RSPH10B2	radial spoke head 10 homolog B2	4.19808	3.39206	4.30799	4.18269	5.32559	5.45718	3.96604	4.98849	1.02244	0.0277121	0.833423	---	---	---	---	34	28	16	31	25	24	14	10	17	17	55	67	0.139779	0.119276	0.0697519	0.128155	0.0925843	0.0926049	0.0679402	0.0338244	0.0694055	0.063392	0.156426	0.170648
ENSG00000278993	AC002350.2	---	4.94256	4.25145	4.72496	5.40551	5.90708	5.67185	4.63966	5.66148	1.02183	0.00845041	0.590429	---	---	---	---	27	18	37	18	22	33	24	19	23	41	83	78	0.316412	0.222076	0.455263	0.224425	0.260999	0.372059	0.329555	0.198627	0.277545	0.453398	0.69151	0.572903
ENSG00000218227	AC136632.1	---	4.82129	5.24955	5.78686	5.82063	6.4315	6.66676	5.2859	6.3063	1.0204	0.00503632	0.510725	---	---	---	---	35	17	17	48	17	53	22	39	49	55	120	157	1.29652	0.639174	0.632234	1.8611	0.637121	1.84492	0.952031	1.30854	1.90205	1.88556	3.12703	3.57016
ENSG00000176887	SOX11	SRY-box 11	8.40692	8.01346	7.54584	9.27088	8.80794	8.93068	7.98874	9.00317	1.01443	1.68951e-06	0.00382775	GO:0014003//oligodendrocyte development,GO:0060425//lung morphogenesis,GO:0003211//cardiac ventricle formation,GO:0048485//sympathetic nervous system development,GO:0007178//transmembrane receptor protein serine/threonine kinase signaling pathway,GO:0003007//heart morphogenesis,GO:0072358//cardiovascular system development,GO:0061053//somite development,GO:0001841//neural tube formation,GO:003294…	GO:0005623//cell,GO:0044464//cell part,GO:0005737//cytoplasm,GO:0005622//intracellular,GO:0043231//intracellular membrane-bounded organelle,GO:0043226//organelle,GO:0043229//intracellular organelle,GO:0043227//membrane-bounded organelle,GO:0044424//intracellular part,GO:0005634//nucleus	GO:0001104//RNA polymerase II transcription cofactor activity,GO:0000988//protein binding transcription factor activity,GO:0000981//sequence-specific DNA binding RNA polymerase II transcription factor activity,GO:0003700//sequence-specific DNA binding transcription factor activity,GO:0044212//transcription regulatory region DNA binding,GO:0035326//enhancer binding,GO:0001077//RNA polymerase II co…	---	475	59	268	377	345	471	273	271	168	611	629	760	1.17022	0.149184	0.679696	0.9639	0.848462	1.08876	0.783329	0.601942	0.427091	1.38908	1.07489	1.13489
ENSG00000179397	CATSPERE	catsper channel auxiliary subunit epsilon	4.61782	5.09776	4.5989	5.18307	6.05325	6.12023	4.77149	5.78552	1.01402	0.00749023	0.571993	---	GO:0031514//motile cilium,GO:0005623//cell,GO:0034702//ion channel complex,GO:0005929//cilium,GO:0005886//plasma membrane,GO:0044464//cell part,GO:0042995//cell projection,GO:0032991//macromolecular complex,GO:0044441//cilium part,GO:0031224//intrinsic to membrane,GO:0005622//intracellular,GO:0034703//cation channel complex,GO:0044422//organelle part,GO:0044459//plasma membrane part,GO:0043234//p…	---	---	30	23	17	16	22	40	19	35	21	35	92	107	0.145284	0.115188	0.0873687	0.0783696	0.102458	0.185469	0.110587	0.152119	0.106581	0.156734	0.314273	0.319246
ENSG00000232973	CYP1B1-AS1	CYP1B1 antisense RNA 1	3.60367	3.51702	3.12835	3.59736	4.73302	4.95958	3.41635	4.42999	1.01364	0.0421689	0.915998	---	---	---	---	15	23	9	16	0	13	9	11	7	11	36	47	0.0295952	0.0471098	0.0160345	0.0315439	0	0.0228575	0.0188339	0.0159708	0.0129042	0.0197211	0.0481852	0.051446
ENSG00000241494	AL355032.1	---	3.60367	3.25525	3.59255	4.47234	4.17493	4.83557	3.48382	4.49428	1.01045	0.0470793	0.933456	---	---	---	---	9	14	4	8	9	9	9	9	10	21	24	43	0.439762	0.682024	0.199434	0.39357	0.449768	0.42605	0.490651	0.374845	0.523888	0.968583	0.810022	1.31016
ENSG00000173406	DAB1	DAB1, reelin adaptor protein	5.5118	5.97126	4.5989	6.52116	6.45508	6.13345	5.36066	6.3699	1.00924	0.011591	0.660985	GO:0045685//regulation of glial cell differentiation,GO:0022610//biological adhesion,GO:0045860//positive regulation of protein kinase activity,GO:0043412//macromolecule modification,GO:0048712//negative regulation of astrocyte differentiation,GO:0042221//response to chemical stimulus,GO:0021801//cerebral cortex radial glia guided migration,GO:0044708//single-organism behavior,GO:0021537//telence…	GO:0044327//dendritic spine head,GO:0005623//cell,GO:0005903//brush border,GO:0044464//cell part,GO:0043025//neuronal cell body,GO:0005737//cytoplasm,GO:0042995//cell projection,GO:0044430//cytoskeletal part,GO:0043232//intracellular non-membrane-bounded organelle,GO:0043005//neuron projection,GO:0043228//non-membrane-bounded organelle,GO:0030425//dendrite,GO:0048471//perinuclear region of cytopl…	GO:0016740//transferase activity,GO:0005515//protein binding,GO:0005488//binding,GO:0016773//phosphotransferase activity, alcohol group as acceptor,GO:0016772//transferase activity, transferring phosphorus-containing groups,GO:0016301//kinase activity,GO:0003824//catalytic activity,GO:0043548//phosphatidylinositol 3-kinase binding,GO:0004672//protein kinase activity	hsa05017//Spinocerebellar ataxia	118	27	30	29	60	50	36	65	21	90	122	108	0.343241	0.076741	0.0823822	0.0864701	0.175135	0.131722	0.122698	0.166767	0.0623006	0.243463	0.243236	0.189278
ENSG00000274290	HIST1H2BE	histone cluster 1 H2B family member e	3.60367	3.93047	3.71915	3.71292	4.91402	5.6536	3.7511	4.76018	1.00908	0.0245662	0.809393	---	---	---	---	9	21	15	17	9	11	9	15	11	12	41	77	0.069892	0.178612	0.122478	0.141543	0.071031	0.0773667	0.087593	0.105158	0.0885144	0.087964	0.236813	0.395221
ENSG00000174939	ASPHD1	aspartate beta-hydroxylase domain containing 1	4.19808	4.88237	4.46076	3.91951	6.34583	6.29522	4.51374	5.52019	1.00645	0.00994925	0.616132	GO:0043412//macromolecule modification,GO:0044267//cellular protein metabolic process,GO:0008152//metabolic process,GO:0043170//macromolecule metabolic process,GO:0009987//cellular process,GO:0055114//oxidation-reduction process,GO:0044260//cellular macromolecule metabolic process,GO:0044237//cellular metabolic process,GO:0019538//protein metabolic process,GO:0044238//primary metabolic process,GO…	GO:0031224//intrinsic to membrane,GO:0044425//membrane part,GO:0016020//membrane,GO:0016021//integral to membrane	GO:0051213//dioxygenase activity,GO:0003824//catalytic activity,GO:0016491//oxidoreductase activity	---	42	28	56	35	21	40	14	30	19	14	113	121	0.390843	0.265154	0.54115	0.325179	0.17324	0.332184	0.148436	0.257027	0.18294	0.109552	0.739225	0.685437

## Sheet: Down-regulated genes
Gene_ID	Symbol	description	NCHA1	NCHA2	NCHA3	OEHA1	OEHA2	OEHA3	G1	G2	G2_vs_G1_log2FoldChange	G2_vs_G1_Pvalue	G2_vs_G1_FDR	biological_process	cellular_component	molecular_function	KEGG_pathway	KD1_count	KD2_count	KD3_count	NC1_count	NC2_count	NC3_count	NCHA1_count	NCHA2_count	NCHA3_count	OEHA1_count	OEHA2_count	OEHA3_count	KD1_fpkm	KD2_fpkm	KD3_fpkm	NC1_fpkm	NC2_fpkm	NC3_fpkm	NCHA1_fpkm	NCHA2_fpkm	NCHA3_fpkm	OEHA1_fpkm	OEHA2_fpkm	OEHA3_fpkm
ENSG00000285779	---	---	2.57495	8.44556	10.9064	0	0	0	7.30898	0	-7.30898	1.41232e-05	0.0218165	---	---	---	---	0	2225	0	0	0	156	4	366	1734	0	0	0	0	22.6857	0	0	0	1.4424	0.043819	3.25543	17.7008	0	0	0
ENSG00000261796	ISY1-RAB43	ISY1-RAB43 readthrough	0	8.68744	8.47178	0	0	0	5.71974	0	-5.71974	0.00566966	0.528611	---	---	---	hsa03040//Spliceosome	316	0	274	376	0	347	0	433	320	0	0	0	1.44364	0	1.28948	1.77775	0	1.48362	0	1.7816	1.51229	0	0	0
ENSG00000256349	AP002748.4	---	6.73292	5.62762	0	0	0	0	4.12018	0	-4.12018	0.0297792	0.846943	---	---	---	---	38	236	0	0	0	0	85	51	0	0	0	0	0.237399	1.52887	0	0	0	0	0.617677	0.28904	0	0	0	0
ENSG00000258659	TRIM34	tripartite motif containing 34	4.82129	2.74392	4.3864	1.00677	0	0.714369	3.98387	0.573714	-3.41015	4.74982e-05	0.0583109	GO:1901362//organic cyclic compound biosynthetic process,GO:0042221//response to chemical stimulus,GO:0018130//heterocycle biosynthetic process,GO:0046483//heterocycle metabolic process,GO:0060255//regulation of macromolecule metabolic process,GO:0023052//signaling,GO:0019219//regulation of nucleobase-containing compound metabolic process,GO:0010467//gene expression,GO:0044249//cellular biosynthe…	GO:0005623//cell,GO:0044464//cell part,GO:0005737//cytoplasm,GO:0005622//intracellular,GO:0044444//cytoplasmic part,GO:0044424//intracellular part,GO:0005829//cytosol	GO:0003700//sequence-specific DNA binding transcription factor activity,GO:0008270//zinc ion binding,GO:0005488//binding,GO:0046914//transition metal ion binding,GO:0043167//ion binding,GO:0043169//cation binding,GO:0001071//nucleic acid binding transcription factor activity,GO:0046872//metal ion binding	---	5	23	25	3	0	0	22	6	18	1	0	1	0.0345796	0.193941	0.204435	0.0198437	0	0	0.204931	0.0425024	0.150564	0.00495045	0	0.000434358
ENSG00000282965	AP001005.4	---	3.74376	3.39206	4.0434	0	0	2.61497	3.72641	0.871658	-2.85475	0.0069822	0.55963	---	---	---	---	6	2	7	0	8	10	10	10	14	0	0	8	0.150534	0.0323821	0.196334	0	0.211712	0.254302	0.336192	0.240458	0.398591	0	0	0.124104
ENSG00000254692	AL136295.1	---	8.36956	0	0	0	0	0	2.78985	0	-2.78985	1.88111e-09	1.59819e-05	---	---	---	---	0	209	0	0	0	0	266	0	0	0	0	0	0	1.75206	0	0	0	0	2.5157	0	0	0	0	0
ENSG00000197991	AL592490.1	---	7.556	0	0	0	0	0	2.51867	0	-2.51867	5.15424e-09	3.50323e-05	---	---	---	---	0	0	0	0	0	0	151	0	0	0	0	0	0	0	0	0	0	0	0.61421	0	0	0	0	0
ENSG00000282907	Z98883.1	---	4.68888	1.53587	4.3864	1.59399	0	1.5471	3.53705	1.04703	-2.49002	0.000752685	0.203074	---	---	---	---	5	5	6	5	5	1	20	2	18	2	0	3	0.0666821	0.0755594	0.0804329	0.0679058	0.0682124	0.000219899	0.353188	0.0167016	0.273722	0.0260476	0	0.021121
ENSG00000262165	AC233723.1	---	2.57495	2.93521	1.68377	0	0	0	2.39798	0	-2.39798	0.00516306	0.513932	---	---	---	---	0	0	0	0	0	1	4	7	2	0	0	0	0	0	0	0	0	0.0276502	0.13253	0.197979	0.0504902	0	0	0
ENSG00000255730	AC011462.1	---	7.02149	0	0	0	0	0	2.3405	0	-2.3405	1.11331e-08	6.30577e-05	---	---	---	---	1	0	0	0	0	0	104	0	0	0	0	0	0.000514334	0	0	0	0	0	1.13329	0	0	0	0	0
ENSG00000232065	LINC01063	long intergenic non-protein coding RNA 1063	2.23844	2.26281	2.43971	0	0	0	2.31365	0	-2.31365	0.00950714	0.613075	---	---	---	---	0	0	0	0	0	0	3	4	4	0	0	0	0	0	0	0	0	0	0.18305	0.227344	0.223654	0	0	0
ENSG00000287090	---	---	2.57495	3.10409	2.43971	0	1.27613	0	2.70625	0.425376	-2.28087	0.0219724	0.787509	---	---	---	---	0	0	2	0	0	5	4	8	4	0	2	0	0	0	0.013722	0	0	0.043745	0.036645	0.062405	0.038677	0	0.010706	0
ENSG00000157703	SVOPL	SVOP like	3.07686	3.51702	2.1107	0	1.94252	0	2.90152	0.647506	-2.25402	0.0292415	0.844459	GO:0044765//single-organism transport,GO:0009987//cellular process,GO:0044763//single-organism cellular process,GO:0055085//transmembrane transport,GO:0051234//establishment of localization,GO:0044699//single-organism process,GO:0051179//localization,GO:0006810//transport	GO:0031224//intrinsic to membrane,GO:0044425//membrane part,GO:0016020//membrane,GO:0016021//integral to membrane	GO:0022891//substrate-specific transmembrane transporter activity,GO:0022892//substrate-specific transporter activity,GO:0022857//transmembrane transporter activity,GO:0005215//transporter activity	---	12	6	4	0	0	2	6	11	3	0	4	0	0.0377583	0.0192834	0.0103039	0	0	0.00539991	0.0152732	0.026052	0.00939809	0	0.00854551	0
ENSG00000230747	AC021188.1	---	3.74376	4.78632	4.5989	0	3.25267	3.11922	4.37633	2.12396	-2.25236	0.0092644	0.608977	---	---	---	---	8	9	15	4	0	16	10	28	21	0	12	12	0.224429	0.278644	0.449818	0.094988	0	0.439739	0.343386	0.758443	0.624356	0	0.234531	0.213501
ENSG00000269954	AC022239.4	---	3.27462	5.48193	4.84088	0	3.62936	3.22187	4.53247	2.28374	-2.24873	0.00798222	0.585892	---	---	---	---	33	21	6	9	10	20	7	46	25	0	16	13	0.26507	0.175277	0.049052	0.069182	0.080425	0.15304	0.0600437	0.344149	0.211107	0	0.0898996	0.0617249
ENSG00000228973	AC009955.1	---	2.84762	2.26281	2.70745	0	1.27613	0	2.60596	0.425376	-2.18058	0.0313284	0.851356	---	---	---	---	4	0	1	0	0	4	5	4	5	0	2	0	0.257602	0	0.014833	0	0	0.255824	0.408127	0.279464	0.406772	0	0.108188	0
ENSG00000250878	METTL21EP	methyltransferase like 21E, pseudogene	2.84762	3.25525	1.68377	0	1.27613	0	2.59555	0.425376	-2.17017	0.0245892	0.809393	GO:0032259//methylation,GO:0008152//metabolic process	---	GO:0016740//transferase activity,GO:0008168//methyltransferase activity,GO:0016741//transferase activity, transferring one-carbon groups,GO:0003824//catalytic activity	---	8	2	2	3	2	0	5	9	2	0	2	0	0.0677089	0.0121884	0.0145546	0.0241548	0.0148247	0	0.0461282	0.0686329	0.0153916	0	0.00974265	0
ENSG00000231234	SKP1P1	S-phase kinase associated protein 1 pseudogene 1	3.98873	4.09987	3.9432	3.59736	0.77479	1.19	4.0106	1.85405	-2.15655	0.0246858	0.809393	---	---	---	---	1	16	3	2	17	5	12	17	13	11	1	2	0.021421	0.737076	0.120913	0.065889	0.745451	0.172775	0.600394	0.668828	0.61112	0.438389	0.010804	0.048064
ENSG00000181323	SPEM1	spermatid maturation 1	2.57495	1.94465	3.12835	0	1.27613	0	2.54932	0.425376	-2.12394	0.0327152	0.852762	GO:0048610//cellular process involved in reproduction,GO:0007276//gamete generation,GO:0022412//cellular process involved in reproduction in multicellular organism,GO:0048609//multicellular organismal reproductive process,GO:0019953//sexual reproduction,GO:0032501//multicellular organismal process,GO:0048468//cell development,GO:0048515//spermatid differentiation,GO:0009987//cellular process,GO:0…	GO:0005623//cell,GO:0044464//cell part,GO:0005737//cytoplasm,GO:0031224//intrinsic to membrane,GO:0005622//intracellular,GO:0044425//membrane part,GO:0016020//membrane,GO:0044424//intracellular part,GO:0016021//integral to membrane	---	---	0	7	9	3	3	6	4	3	7	0	2	0	0	0.156759	0.196626	0.06309	0.056698	0.106505	0.094135	0.039589	0.139593	0	0.028195	0
ENSG00000230498	AL035409.1	---	2.84762	2.52333	2.93319	2.01015	0	0	2.76805	0.67005	-2.098	0.0469828	0.933456	---	---	---	---	8	3	0	3	7	5	5	5	6	3	0	0	0.0652714	0.0263702	0	0.0267312	0.0484256	0.0315224	0.043768	0.0330376	0.0455585	0.0216595	0	0
ENSG00000186439	TRDN	triadin	3.27462	3.10409	1.68377	0	0	1.83312	2.68749	0.611039	-2.07645	0.0478598	0.939784	GO:0014808//release of sequestered calcium ion into cytosol by sarcoplasmic reticulum,GO:0032412//regulation of ion transmembrane transporter activity,GO:0007029//endoplasmic reticulum organization,GO:0060315//negative regulation of ryanodine-sensitive calcium-release channel activity,GO:0046907//intracellular transport,GO:1901020//negative regulation of calcium ion transmembrane transporter acti…	GO:0005623//cell,GO:0034702//ion channel complex,GO:0044432//endoplasmic reticulum part,GO:0005886//plasma membrane,GO:0044464//cell part,GO:0033018//sarcoplasmic reticulum lumen,GO:0005737//cytoplasm,GO:0032991//macromolecular complex,GO:0031974//membrane-enclosed lumen,GO:0005783//endoplasmic reticulum,GO:0016528//sarcoplasm,GO:0031224//intrinsic to membrane,GO:0012505//endomembrane system,GO:0…	GO:0015075//ion transmembrane transporter activity,GO:0005261//cation channel activity,GO:0005219//ryanodine-sensitive calcium-release channel activity,GO:0005515//protein binding,GO:0044325//ion channel binding,GO:0072509//divalent inorganic cation transmembrane transporter activity,GO:0022834//ligand-gated channel activity,GO:0022803//passive transmembrane transporter activity,GO:0015278//calci…	hsa04020//Calcium signaling pathway,hsa04260//Cardiac muscle contraction	0	0	0	4	0	0	7	8	2	0	0	4	0	0	0	0.00789721	0	0	0.018545	0.0160481	0.00444476	0	0	0.00499604
ENSG00000160401	CFAP157	cilia and flagella associated protein 157	0	2.74392	3.45378	0	0	0	2.0659	0	-2.0659	0.00557725	0.528611	GO:0030030//cell projection organization,GO:0048610//cellular process involved in reproduction,GO:0007276//gamete generation,GO:0071840//cellular component organization or biogenesis,GO:0022412//cellular process involved in reproduction in multicellular organism,GO:0048609//multicellular organismal reproductive process,GO:0019953//sexual reproduction,GO:0032501//multicellular organismal process,G…	GO:0031514//motile cilium,GO:0005623//cell,GO:0005929//cilium,GO:0005886//plasma membrane,GO:0044464//cell part,GO:0005815//microtubule organizing center,GO:0005737//cytoplasm,GO:0042995//cell projection,GO:0044430//cytoskeletal part,GO:0044441//cilium part,GO:0043232//intracellular non-membrane-bounded organelle,GO:0043228//non-membrane-bounded organelle,GO:0005622//intracellular,GO:0044422//org…	GO:0008092//cytoskeletal protein binding,GO:0005515//protein binding,GO:0005488//binding,GO:0008017//microtubule binding,GO:0015631//tubulin binding	---	19	9	5	0	17	11	0	6	9	0	0	0	0.0865645	0.0413464	0.0213382	0	0.0771089	0.0451711	0	0.0241351	0.040444	0	0	0
ENSG00000188820	FAM26F	family with sequence similarity 26 member F	4.8832	5.01542	5.18597	3.18195	4.17493	1.5471	5.0282	2.96799	-2.0602	0.00285931	0.415529	GO:0044765//single-organism transport,GO:0034220//ion transmembrane transport,GO:0009987//cellular process,GO:0044763//single-organism cellular process,GO:0055085//transmembrane transport,GO:0006812//cation transport,GO:0051234//establishment of localization,GO:0044699//single-organism process,GO:0006811//ion transport,GO:0051179//localization,GO:0006810//transport	GO:0005623//cell,GO:0005886//plasma membrane,GO:0005887//integral to plasma membrane,GO:0044464//cell part,GO:0031226//intrinsic to plasma membrane,GO:0031224//intrinsic to membrane,GO:0044459//plasma membrane part,GO:0044425//membrane part,GO:0071944//cell periphery,GO:0016020//membrane,GO:0016021//integral to membrane	GO:0015075//ion transmembrane transporter activity,GO:0005261//cation channel activity,GO:0022803//passive transmembrane transporter activity,GO:0022891//substrate-specific transmembrane transporter activity,GO:0008324//cation transmembrane transporter activity,GO:0022892//substrate-specific transporter activity,GO:0015267//channel activity,GO:0022857//transmembrane transporter activity,GO:002283…	---	4	3	2	3	14	5	23	33	32	8	24	3	0.06529	0.0487917	0.0291994	0.0478471	0.262199	0.0770551	0.462448	0.54199	0.600822	0.112562	0.304978	0.0282453
ENSG00000249082	C5orf66-AS1	C5orf66 antisense RNA 1	3.27462	3.51702	4.6633	0	3.0196	2.27638	3.81831	1.76532	-2.05299	0.0225993	0.794118	---	---	---	---	8	6	3	3	5	4	7	11	22	0	10	6	0.198214	0.161235	0.073726	0.054788	0.106391	0.0835744	0.170436	0.240641	0.580077	0	0.176239	0.0664008
ENSG00000285292	---	---	4.7566	2.74392	4.78408	0	3.25267	2.88902	4.09487	2.04723	-2.04764	0.0180913	0.745228	---	---	---	---	16	4	4	12	9	4	21	6	24	0	12	10	0.156659	0.041816	0.035041	0.119522	0.091402	0.030495	0.24911	0.048502	0.248213	0	0.082323	0.057821
ENSG00000241360	PDXP	pyridoxal phosphatase	11.0537	8.91455	8.17316	7.99646	6.87767	7.20687	9.38048	7.36033	-2.02015	0.00509463	0.510725	GO:0033198//response to ATP,GO:0043412//macromolecule modification,GO:0042221//response to chemical stimulus,GO:0051726//regulation of cell cycle,GO:0008154//actin polymerization or depolymerization,GO:0032984//macromolecular complex disassembly,GO:0043241//protein complex disassembly,GO:0008064//regulation of actin polymerization or depolymerization,GO:0030029//actin filament-based process,GO:00…	GO:0031988//membrane-bounded vesicle,GO:0005623//cell,GO:0043230//extracellular organelle,GO:0005886//plasma membrane,GO:0044464//cell part,GO:0005737//cytoplasm,GO:0042995//cell projection,GO:0032155//cell division site part,GO:0005576//extracellular region,GO:0043232//intracellular non-membrane-bounded organelle,GO:0032587//ruffle membrane,GO:0032153//cell division site,GO:0043228//non-membrane…	GO:0033883//pyridoxal phosphatase activity,GO:0016791//phosphatase activity,GO:0005515//protein binding,GO:0042578//phosphoric ester hydrolase activity,GO:0004647//phosphoserine phosphatase activity,GO:0005488//binding,GO:0031072//heat shock protein binding,GO:0016788//hydrolase activity, acting on ester bonds,GO:0004721//phosphoprotein phosphatase activity,GO:0000287//magnesium ion binding,GO:00…	hsa00750//Vitamin B6 metabolism	109	1786	1623	178	2260	231	1714	507	260	252	164	229	1.09388	18.5696	16.8484	1.84932	22.7662	2.16504	20.1456	4.60171	2.70155	2.33638	1.13822	1.39311
ENSG00000176194	CIDEA	cell death-inducing DFFA-like effector a	0	3.25525	2.70745	0	0	0	1.98757	0	-1.98757	0.00888186	0.600082	GO:0007178//transmembrane receptor protein serine/threonine kinase signaling pathway,GO:0034389//lipid particle organization,GO:1901362//organic cyclic compound biosynthetic process,GO:0042221//response to chemical stimulus,GO:0018130//heterocycle biosynthetic process,GO:0016042//lipid catabolic process,GO:0051239//regulation of multicellular organismal process,GO:0080184//response to phenylpropa…	GO:0005739//mitochondrion,GO:0005623//cell,GO:0044464//cell part,GO:0005737//cytoplasm,GO:0031967//organelle envelope,GO:0005622//intracellular,GO:0044422//organelle part,GO:0043231//intracellular membrane-bounded organelle,GO:0043226//organelle,GO:0005740//mitochondrial envelope,GO:0044444//cytoplasmic part,GO:0044429//mitochondrial part,GO:0031975//envelope,GO:0043229//intracellular organelle,G…	GO:0042803//protein homodimerization activity,GO:0005515//protein binding,GO:0046983//protein dimerization activity,GO:0005488//binding,GO:0042802//identical protein binding	hsa04152//AMPK signaling pathway	0	2	0	0	0	0	0	9	5	0	0	0	0	0.0209548	0	0	0	0	0	0.093996	0.0513951	0	0	0
ENSG00000279841	AC092135.3	---	2.23844	1.53587	2.1107	0	0	0	1.96167	0	-1.96167	0.0333747	0.853116	---	---	---	---	2	0	1	0	0	4	3	2	3	0	0	0	0.023341	0	0.00268	0	0	0.042812	0.028346	0.019927	0.028472	0	0	0
ENSG00000229598	PRDX3P1	peroxiredoxin 3 pseudogene 1	2.23844	1.53587	2.1107	0	0	0	1.96167	0	-1.96167	0.0333747	0.853116	---	---	---	---	0	0	0	2	0	0	3	2	3	0	0	0	0	0	0	0.040355	0	0	0.06858	0.047503	0.06096	0	0	0
ENSG00000286999	---	---	0	2.93521	2.93319	0	0	0	1.95614	0	-1.95614	0.011202	0.649637	---	---	---	---	0	0	0	0	0	0	0	7	6	0	0	0	0	0	0	0	0	0	0	0.032133	0.031347	0	0	0
ENSG00000261996	AC004706.1	---	3.60367	4.45259	4.0434	0	3.14084	3.11922	4.03322	2.08669	-1.94654	0.0423167	0.915998	---	---	---	---	8	20	10	6	8	9	9	22	14	0	11	12	0.201532	0.518222	0.249457	0.154695	0.191568	0.206835	0.240036	0.482102	0.342388	0	0.180528	0.180126
ENSG00000268650	AC005759.1	---	2.57495	3.10409	2.93319	0	1.27613	1.5471	2.87074	0.941077	-1.92967	0.0419078	0.915881	---	---	---	---	0	3	0	0	4	1	4	8	6	0	2	3	0	0.0464932	0	0	0.0555905	0.00204692	0.0860582	0.119842	0.0878156	0	0.0214505	0.0318756
ENSG00000286128	---	---	2.84762	3.51702	1.68377	1.00677	1.27613	0	2.6828	0.760967	-1.92184	0.026341	0.816035	---	---	---	---	0	0	0	0	0	0	5	11	2	1	2	0	0	0	0	0	0	0	0.087389	0.148414	0.028313	0.012355	0.014416	0
ENSG00000124835	AC105760.1	---	1.79878	2.52333	2.1107	0	0	0.714369	2.14427	0.238123	-1.90614	0.0476775	0.939784	---	---	---	---	5	3	3	2	3	2	2	5	3	0	0	1	0.040375	0.020817	0.028412	0.013523	0.020773	0.017901	0.02267	0.044858	0.023559	0	0	0.005784
ENSG00000255129	AP000880.1	---	3.44851	3.83768	2.70745	2.01015	0	2.27638	3.33121	1.42884	-1.90237	0.0361492	0.873614	---	---	---	---	7	0	0	7	5	4	8	14	5	3	0	6	0.123636	0	0	0.120488	0.0801572	0.0576681	0.171328	0.227068	0.0926631	0.0495234	0	0.0654608
ENSG00000240668	KRT8P36	keratin 8 pseudogene 36	3.87144	3.7385	3.12835	1.59399	1.94252	1.5471	3.57943	1.69454	-1.88489	0.00803686	0.587365	---	---	---	---	3	4	6	5	2	3	11	13	7	2	4	3	0.040139	0.060525	0.092334	0.079591	0.017081	0.034766	0.181688	0.177002	0.108207	0.025773	0.03841	0.026378
ENSG00000270105	AC136475.8	---	2.57495	1.94465	1.07473	0	0	0	1.86478	0	-1.86478	0.0365195	0.875492	---	---	---	---	4	3	0	0	0	0	4	3	1	0	0	0	0.19758	0.13428	0	0	0	0	0.212181	0.123122	0.037756	0	0	0
ENSG00000110852	CLEC2B	C-type lectin domain family 2 member B	3.27462	2.26281	0	0	0	0	1.84581	0	-1.84581	0.0160308	0.724457	GO:0065007//biological regulation,GO:0002376//immune system process,GO:0050776//regulation of immune response,GO:0050789//regulation of biological process,GO:0048583//regulation of response to stimulus,GO:0006955//immune response,GO:0002682//regulation of immune system process,GO:0050896//response to stimulus	GO:0005623//cell,GO:0005886//plasma membrane,GO:0005887//integral to plasma membrane,GO:0044464//cell part,GO:0031226//intrinsic to plasma membrane,GO:0031224//intrinsic to membrane,GO:0044459//plasma membrane part,GO:0044425//membrane part,GO:0071944//cell periphery,GO:0016020//membrane,GO:0016021//integral to membrane	GO:0005515//protein binding,GO:0005488//binding,GO:0030246//carbohydrate binding,GO:0042802//identical protein binding	hsa05167//Kaposi sarcoma-associated herpesvirus infection	0	0	0	0	0	4	7	4	0	0	0	0	0	0	0	0	0	0.0218559	0.0578485	0.0225059	0	0	0	0
ENSG00000261611	AC010547.5	---	8.01593	8.98385	7.2533	5.37074	6.37083	7.02718	8.08436	6.25625	-1.82811	0.00479478	0.505413	---	---	---	---	98	189	68	54	158	244	208	532	137	40	115	202	0.48086	0.957409	0.339383	0.267753	0.775889	1.12488	1.19407	2.3687	0.695601	0.178413	0.390451	0.602858
ENSG00000287271	---	---	0	2.93521	2.43971	0	0	0	1.79164	0	-1.79164	0.0233405	0.801216	---	---	---	---	0	3	0	3	5	0	0	7	4	0	0	0	0	0.029757	0	0.034742	0.055883	0	0	0.067988	0.037943	0	0	0
ENSG00000255508	AP002990.1	---	14.2976	11.6244	12.2901	10.6556	11.2452	10.997	12.7374	10.9659	-1.77145	0.00825755	0.590429	---	---	---	---	2499	4620	12892	1913	19417	3071	16244	3323	4526	1597	3413	3188	10.7168	20.4409	56.9516	8.4929	83.2008	12.3306	81.2238	12.8431	20.0468	6.31575	10.1348	8.27562
ENSG00000220600	AL121834.1	---	2.84762	0	2.43971	0	0	0	1.76244	0	-1.76244	0.0291901	0.844459	---	---	---	---	0	6	0	0	3	0	5	0	4	0	0	0	0	0.215636	0	0	0.0881023	0	0.215231	0	0.108438	0	0	0
ENSG00000251013	GAPDHP62	glyceraldehyde 3 phosphate dehydrogenase pseudogene 62	6.00497	5.38688	5.42763	3.47172	4.38587	3.71968	5.60649	3.85909	-1.7474	7.7456e-05	0.0774196	---	---	---	---	25	25	43	10	11	4	51	43	38	10	28	19	0.541732	0.572445	0.971891	0.210771	0.238376	0.080839	1.31135	0.856009	0.876479	0.199865	0.429576	0.246093
ENSG00000259848	AC097374.1	---	0	2.52333	2.70745	0	0	0	1.74359	0	-1.74359	0.0303525	0.847576	---	---	---	---	0	4	0	0	2	0	0	5	5	0	0	0	0	0.0108243	0	0	0.00362766	0	0	0.009683	0.0111193	0	0	0
ENSG00000286070	---	---	7.95237	6.6946	6.8724	5.10058	5.60386	5.63512	7.17312	5.44652	-1.7266	2.00814e-07	0.000620407	---	---	---	---	136	194	27	188	119	143	199	108	105	33	67	76	0.952282	1.40127	0.185992	1.36735	0.831677	0.943567	1.61836	0.672223	0.754372	0.200102	0.320875	0.320661
ENSG00000231437	LINC01750	long intergenic non-protein coding RNA 1750	0	3.39206	1.68377	0	0	0	1.69194	0	-1.69194	0.0210784	0.778329	---	---	---	---	0	0	0	0	2	0	0	10	2	0	0	0	0	0	0	0	0.00927493	0	0	0.0498391	0.0101056	0	0	0
ENSG00000273096	AL021707.8	---	2.23844	3.10409	3.83552	1.00677	1.27613	1.83312	3.05935	1.37201	-1.68734	0.0297116	0.846943	---	---	---	---	5	6	6	4	5	9	3	8	12	1	2	4	0.488946	0.670831	0.709663	0.429141	0.547467	0.915218	0.36244	0.844699	1.46825	0.059025	0.155099	0.260694
ENSG00000260342	AC138811.2	---	9.95702	8.2791	9.78042	8.15813	6.29448	8.5065	9.33884	7.65304	-1.68581	0.0368798	0.87877	---	---	---	---	523	814	541	731	174	63	801	326	794	282	109	566	15.3283	24.6234	16.3463	22.2117	5.09205	1.71245	27.3958	8.6188	24.0574	7.60984	2.2065	10.0496
ENSG00000273541	DLEU1_2	Deleted in lymphocytic leukemia 1 conserved region 2	2.84762	0.963336	4.5989	1.00677	1.64746	0.714369	2.80329	1.12287	-1.68042	0.0111151	0.648284	---	---	---	---	1	30	5	6	1	14	5	1	21	1	3	1	0.055481	2.01032	0.335098	0.361474	0.025243	0.798218	0.337675	0.029778	1.34617	0.021046	0.127996	0.03857
ENSG00000261427	AC099518.3	---	2.84762	0	2.93319	0	0.77479	0	1.92694	0.258263	-1.66868	0.0388964	0.897963	---	---	---	---	0	4	1	0	0	0	5	0	6	0	1	0	0	0.085141	0.0229041	0	0	0	0.140296	0	0.148304	0	0.0125894	0
ENSG00000287975	---	---	3.27462	0	1.68377	0	0	0	1.6528	0	-1.6528	0.029232	0.844459	---	---	---	---	0	0	2	0	3	0	7	0	2	0	0	0	0	0	0.0136957	0	0.0211321	0	0.0499153	0	0.0124316	0	0	0
ENSG00000226277	AC105393.1	---	2.84762	0	2.1107	0	0	0	1.65277	0	-1.65277	0.0430368	0.918511	---	---	---	---	0	0	0	1	0	0	5	0	3	0	0	0	0	0	0	0.00665563	0	0	0.0432109	0	0.0191411	0	0	0
ENSG00000260772	AC012321.1	---	5.20747	6.95972	2.93319	3.01183	4.28425	2.88902	5.03346	3.39503	-1.63843	0.034944	0.869916	---	---	---	---	3	6	5	15	3	4	29	130	6	7	26	10	0.029975	0.08068	0.058797	0.20857	0.031122	0.043438	0.46681	1.63413	0.076193	0.082225	0.249835	0.080913
ENSG00000226877	AL354733.1	---	3.87144	0	2.1107	0	0	1.19	1.99404	0.396667	-1.59738	0.0415977	0.913804	---	---	---	---	1	0	0	2	0	2	11	0	3	0	0	2	0.0080297	0	0	0.0123458	0	0.00414643	0.0997167	0	0.0187302	0	0	0.00492512
ENSG00000124212	PTGIS	prostaglandin I2 synthase	4.0972	4.73579	4.3864	2.33275	3.85876	2.27638	4.40646	2.82263	-1.58383	0.019698	0.758355	GO:0019369//arachidonic acid metabolic process,GO:0045428//regulation of nitric oxide biosynthetic process,GO:0072358//cardiovascular system development,GO:0034356//NAD biosynthesis via nicotinamide riboside salvage pathway,GO:0009435//NAD biosynthetic process,GO:0007566//embryo implantation,GO:0072359//circulatory system development,GO:1901362//organic cyclic compound biosynthetic process,GO:004…	GO:0005623//cell,GO:0044432//endoplasmic reticulum part,GO:0005886//plasma membrane,GO:0005615//extracellular space,GO:0044464//cell part,GO:0005737//cytoplasm,GO:0005576//extracellular region,GO:0005783//endoplasmic reticulum,GO:0031224//intrinsic to membrane,GO:0012505//endomembrane system,GO:0031090//organelle membrane,GO:0005622//intracellular,GO:0044422//organelle part,GO:0044459//plasma mem…	GO:0003700//sequence-specific DNA binding transcription factor activity,GO:0005506//iron ion binding,GO:0008116//prostaglandin-I synthase activity,GO:0046906//tetrapyrrole binding,GO:0005515//protein binding,GO:1901363//heterocyclic compound binding,GO:0016853//isomerase activity,GO:0005488//binding,GO:0046914//transition metal ion binding,GO:0016705//oxidoreductase activity, acting on paired don…	hsa00590//Arachidonic acid metabolism	19	20	0	0	29	23	13	27	18	4	19	6	0.073151	0.0772919	0	0	0.115056	0.0814714	0.060262	0.093794	0.074265	0.013749	0.050061	0.01266
ENSG00000287291	---	---	1.79878	2.93521	0	0	0	0	1.578	0	-1.578	0.0486941	0.94238	---	---	---	---	0	0	0	0	0	0	2	7	0	0	0	0	0	0	0	0	0	0	0.020642	0.057007	0	0	0	0
ENSG00000254805	SNRPCP14	small nuclear ribonucleoprotein polypeptide C pseudogene 14	1.79878	0	2.93319	0	0	0	1.57732	0	-1.57732	0.0499658	0.951209	---	---	---	---	0	0	0	0	0	1	2	0	6	0	0	0	0	0	0	0	0	0.026753	0.14854	0	0.580086	0	0	0
ENSG00000214914	RPL23AP3	ribosomal protein L23a pseudogene 3	2.84762	2.26281	3.83552	1.59399	1.94252	0.714369	2.98198	1.41696	-1.56502	0.0477845	0.939784	---	---	---	---	6	0	1	1	0	0	5	4	12	2	4	1	0.257273	0	0.007268	0.04353	0	0	0.269611	0.169917	0.552588	0.048824	0.130182	0.008077
ENSG00000284874	---	---	5.97685	7.89756	7.21084	5.7137	4.9805	5.75978	7.02842	5.48466	-1.54376	1.51751e-05	0.0224222	---	---	---	---	139	199	81	62	275	144	50	250	133	51	43	83	0.660268	0.971653	0.393793	0.303175	1.30601	0.639864	0.273582	1.06802	0.652158	0.221996	0.142218	0.236952
ENSG00000287279	---	---	3.87144	4.32166	4.53148	3.01183	2.88723	2.27638	4.24153	2.72515	-1.51638	0.00858956	0.590429	---	---	---	---	5	14	5	6	4	22	11	20	20	7	9	6	0.0246758	0.0740399	0.0286922	0.0297344	0.0217378	0.114118	0.0703682	0.0970739	0.107652	0.0313284	0.0325033	0.0177468
ENSG00000227782	AC002553.1	---	4.61782	3.93047	4.30799	3.01183	1.64746	3.71968	4.28543	2.79299	-1.49243	0.0386124	0.89677	---	---	---	---	9	7	8	29	5	13	19	15	17	7	3	19	0.22637	0.182052	0.201813	0.827072	0.12151	0.323365	0.611525	0.365422	0.464387	0.17772	0.038963	0.309427
ENSG00000239626	RPSAP41	ribosomal protein SA pseudogene 41	3.44851	5.09776	4.46076	3.3341	3.0196	2.27638	4.33568	2.87669	-1.45898	0.00834707	0.590429	---	---	---	---	9	5	12	13	27	2	8	35	19	9	10	6	0.2284	0.125161	0.308642	0.336847	0.678211	0.02472	0.220762	0.797224	0.489925	0.196451	0.17326	0.09223
ENSG00000238000	AC116347.1	---	4.68888	3.10409	3.59255	2.01015	2.57932	2.45559	3.79517	2.34835	-1.44682	0.0202204	0.764984	---	---	---	---	7	6	4	9	4	6	20	8	10	3	7	7	0.190789	0.162118	0.118531	0.261776	0.111235	0.154493	0.715329	0.211125	0.294581	0.060874	0.148443	0.128229
ENSG00000185332	TMEM105	transmembrane protein 105	3.27462	3.93047	4.0434	2.81895	2.57932	1.5471	3.7495	2.31512	-1.43437	0.0347119	0.869916	---	GO:0031224//intrinsic to membrane,GO:0044425//membrane part,GO:0016020//membrane,GO:0016021//integral to membrane	---	---	13	9	9	6	9	6	7	15	14	6	7	3	0.0691685	0.0466792	0.0427871	0.0325036	0.0423774	0.0235368	0.0426207	0.0713631	0.0753143	0.0267182	0.0216208	0.00960445
ENSG00000232645	LINC01431	long intergenic non-protein coding RNA 1431	3.98873	3.93047	4.22507	2.59624	3.25267	2.0717	4.04809	2.6402	-1.40789	0.0293046	0.844459	---	---	---	---	10	5	4	13	25	17	12	15	16	5	12	5	0.22814	0.129773	0.0941234	0.31398	0.59992	0.372382	0.33461	0.324191	0.417011	0.0787088	0.19582	0.0792009
ENSG00000165816	VWA2	von Willebrand factor A domain containing 2	5.66064	6.49637	5.5348	3.81991	5.07482	4.62693	5.89727	4.50722	-1.39005	0.00127734	0.270101	GO:0022610//biological adhesion,GO:0042221//response to chemical stimulus,GO:0023052//signaling,GO:0032869//cellular response to insulin stimulus,GO:0071840//cellular component organization or biogenesis,GO:0050794//regulation of cellular process,GO:0065007//biological regulation,GO:0007169//transmembrane receptor protein tyrosine kinase signaling pathway,GO:0065003//macromolecular complex assemb…	GO:0031988//membrane-bounded vesicle,GO:0043230//extracellular organelle,GO:0005615//extracellular space,GO:0044420//extracellular matrix part,GO:0005576//extracellular region,GO:0065010//extracellular membrane-bounded organelle,GO:0031982//vesicle,GO:0070062//extracellular vesicular exosome,GO:0044421//extracellular region part,GO:0043226//organelle,GO:0005604//basement membrane,GO:0005578//prot…	GO:0005515//protein binding,GO:0005488//binding,GO:0043167//ion binding,GO:0042802//identical protein binding,GO:0043169//cation binding,GO:0005509//calcium ion binding,GO:0046872//metal ion binding	---	52	34	31	21	10	51	40	94	41	13	46	37	0.17903	0.119596	0.107321	0.0729939	0.0333813	0.164089	0.158751	0.293599	0.147087	0.0392583	0.109597	0.0777114
ENSG00000280132	AC026471.6	---	2.84762	4.09987	4.78408	1.59399	3.45328	2.61497	3.91053	2.55408	-1.35645	0.0467897	0.933456	---	---	---	---	14	5	16	11	9	8	5	17	24	2	14	8	0.156276	0.056641	0.181225	0.131102	0.097879	0.080463	0.062469	0.175138	0.2816	0.01701	0.110899	0.054332
ENSG00000242622	AC092910.3	---	6.49591	5.8577	6.9127	5.33511	4.9805	5.15386	6.4221	5.15649	-1.26561	0.00015126	0.100474	---	---	---	---	45	83	58	88	63	110	72	60	108	39	43	54	0.297748	0.588018	0.400709	0.616071	0.423836	0.699207	0.56875	0.368319	0.758312	0.243684	0.197761	0.219283
ENSG00000270115	AL513327.3	---	2.84762	3.51702	4.46076	2.81895	2.39661	1.83312	3.60847	2.34956	-1.25891	0.0447584	0.923069	---	---	---	---	8	13	11	9	4	5	5	11	19	6	6	4	0.371642	0.62451	0.513263	0.400216	0.184836	0.215286	0.245528	0.437441	0.899842	0.227654	0.193748	0.104046
ENSG00000176204	LRRTM4	leucine rich repeat transmembrane neuronal 4	4.7566	7.59143	7.43952	5.33511	5.47143	5.22973	6.59585	5.34542	-1.25043	0.000326954	0.13387	GO:0043412//macromolecule modification,GO:0006469//negative regulation of protein kinase activity,GO:0051248//negative regulation of protein metabolic process,GO:0042221//response to chemical stimulus,GO:0050790//regulation of catalytic activity,GO:0048585//negative regulation of response to stimulus,GO:0060255//regulation of macromolecule metabolic process,GO:0031324//negative regulation of cell…	GO:0005623//cell,GO:0030054//cell junction,GO:0044464//cell part,GO:0005737//cytoplasm,GO:0031224//intrinsic to membrane,GO:0005622//intracellular,GO:0097060//synaptic membrane,GO:0044425//membrane part,GO:0044456//synapse part,GO:0016020//membrane,GO:0044424//intracellular part,GO:0045202//synapse,GO:0045211//postsynaptic membrane,GO:0016021//integral to membrane	GO:0016740//transferase activity,GO:0019887//protein kinase regulator activity,GO:0019207//kinase regulator activity,GO:0016773//phosphotransferase activity, alcohol group as acceptor,GO:0016772//transferase activity, transferring phosphorus-containing groups,GO:0016301//kinase activity,GO:0030234//enzyme regulator activity,GO:0004860//protein kinase inhibitor activity,GO:0003824//catalytic activ…	---	54	53	34	29	3	55	21	202	156	39	61	57	0.21809	0.222139	0.142374	0.118142	0.0082894	0.208209	0.0941009	0.737023	0.658946	0.143525	0.169231	0.139263
ENSG00000288000	---	---	0	3.7385	0	0	0	0	1.24617	0	-1.24617	0.0308761	0.850924	---	---	---	---	0	0	0	0	0	28	0	13	0	0	0	0	0	0	0	0	0	0.14223	0	0.063163	0	0	0	0
ENSG00000240086	AC128689.1	---	3.27462	4.62908	4.22507	2.81895	3.14084	2.45559	4.04292	2.80512	-1.2378	0.0292896	0.844459	---	---	---	---	12	4	4	7	2	2	7	25	16	6	11	7	0.0243458	0.00728942	0.00721594	0.0163831	0.0023436	0.00296877	0.0151769	0.0467319	0.0320096	0.0119235	0.0147724	0.00890566
ENSG00000268069	AC004466.1	---	3.98873	4.38861	3.59255	2.59624	3.14084	2.61497	3.98996	2.78402	-1.20595	0.0430595	0.918511	---	---	---	---	6	7	5	9	9	10	12	21	10	5	11	8	0.119006	0.132262	0.092239	0.171542	0.172848	0.185297	0.265491	0.379912	0.19684	0.083088	0.146911	0.094543
ENSG00000272554	AC012087.1	---	3.60367	0	0	0	0	0	1.20122	0	-1.20122	0.0443793	0.921607	---	---	---	---	0	0	0	0	0	0	9	0	0	0	0	0	0	0	0	0	0	0	0.26437	0	0	0	0	0
ENSG00000284906	---	---	6.11227	6.30167	6.55354	4.59792	4.87959	5.9661	6.3225	5.14787	-1.17463	0.00642126	0.544126	---	---	---	---	63	30	68	99	38	48	55	82	84	23	40	96	0.60338	0.292314	0.665715	0.992302	0.358397	0.425925	0.604645	0.718904	0.840312	0.20118	0.26523	0.563306
ENSG00000254815	AP006284.1	---	6.00497	7.09617	6.58713	5.50507	5.81899	4.86758	6.56276	5.39721	-1.16554	0.000962052	0.231875	---	---	---	---	114	100	100	46	48	134	51	143	86	44	78	44	1.03617	0.946671	0.941312	0.423349	0.417031	1.14507	0.545565	1.17543	0.81174	0.362506	0.49248	0.236336
ENSG00000285509	---	---	5.05443	4.83514	5.39006	3.47172	3.99365	4.51008	5.09321	3.99182	-1.10139	0.0234074	0.801375	---	---	---	---	60	23	25	9	17	26	26	29	37	10	21	34	0.451902	0.180181	0.192391	0.0658909	0.122702	0.185289	0.225263	0.197477	0.290249	0.0688692	0.110504	0.150267
ENSG00000137878	GCOM1	GRINL1A complex locus 1	5.88905	4.83514	5.78686	3.81991	4.87959	4.51008	5.50369	4.40319	-1.10049	0.0130929	0.673023	GO:0023052//signaling,GO:0050794//regulation of cellular process,GO:0065007//biological regulation,GO:0009987//cellular process,GO:0044763//single-organism cellular process,GO:0044700//single organism signaling,GO:0050789//regulation of biological process,GO:0007165//signal transduction,GO:0044699//single-organism process,GO:0035556//intracellular signal transduction,GO:0050896//response to stimu…	GO:0005623//cell,GO:0044464//cell part,GO:0030863//cortical cytoskeleton,GO:0044449//contractile fiber part,GO:0005737//cytoplasm,GO:0031981//nuclear lumen,GO:0044430//cytoskeletal part,GO:0032991//macromolecular complex,GO:0030017//sarcomere,GO:0031974//membrane-enclosed lumen,GO:0043232//intracellular non-membrane-bounded organelle,GO:0043228//non-membrane-bounded organelle,GO:0005654//nucleopl…	---	---	26	12	20	33	32	9	47	29	49	13	40	34	0.0547395	0.0248891	0.0428686	0.0718592	0.0663674	0.0162119	0.11747	0.0554053	0.104756	0.0255686	0.0584606	0.0432953
ENSG00000258465	AL139011.2	---	3.27462	4.83514	4.5989	2.81895	3.14084	3.49214	4.23622	3.15064	-1.08558	0.0388367	0.897842	---	---	---	---	358	7	0	3	7	0	7	29	21	6	11	16	2.50089	0.0483321	0	0.0186131	0.0395031	0	0.0509426	0.18006	0.13686	0.0277436	0.0500121	0.0637204
ENSG00000196668	LINC00173	long intergenic non-protein coding RNA 173	6.23606	7.44969	6.84489	5.84617	6.33316	5.12766	6.84355	5.769	-1.07455	0.00303614	0.42461	---	---	---	---	93	69	86	54	54	158	60	183	103	56	112	53	0.772703	0.575762	0.743611	0.458121	0.441943	1.23925	0.580796	1.38114	0.890469	0.426123	0.649529	0.257833
ENSG00000260430	AC099518.1	---	3.98873	5.41926	4.89553	3.18195	3.85876	4.08909	4.76784	3.70993	-1.05791	0.0303117	0.847576	---	---	---	---	11	20	12	4	3	21	12	44	26	8	19	25	0.213189	0.409357	0.244555	0.07261	0.058448	0.384652	0.269744	0.795284	0.546497	0.135809	0.268902	0.307774
ENSG00000284526	AC015802.6	---	5.85855	6.6946	5.14144	4.87103	5.10493	4.55009	5.8982	4.84202	-1.05618	0.00463255	0.499786	---	---	---	---	20	21	22	39	15	77	46	108	31	28	47	35	0.075903	0.084292	0.086924	0.158633	0.056005	0.283252	0.209355	0.380189	0.125215	0.100218	0.125868	0.082018
ENSG00000274386	TMEM269	transmembrane protein 269	5.85855	6.19349	6.37275	6.12185	4.69393	4.51008	6.1416	5.10862	-1.03298	0.0356108	0.872367	---	GO:0031224//intrinsic to membrane,GO:0044425//membrane part,GO:0016020//membrane,GO:0016021//integral to membrane	---	---	31	61	64	70	60	87	46	76	74	68	35	34	0.153925	0.307923	0.33122	0.364319	0.295579	0.407556	0.259498	0.341313	0.380604	0.312725	0.11993	0.0997973
ENSG00000254363	AC011379.2	---	4.68888	4.51385	5.39006	4.10019	3.85876	3.57204	4.86426	3.84366	-1.0206	0.0252308	0.810308	---	---	---	---	13	30	11	25	17	21	20	23	37	16	19	17	0.0467997	0.109323	0.0384999	0.0931041	0.0574268	0.0673356	0.0818297	0.0736331	0.133706	0.0498447	0.0450923	0.0354007
ENSG00000234231	AC093616.1	---	1.79878	5.94926	2.1107	2.01015	1.94252	2.88902	3.28624	2.28056	-1.00568	0.0106442	0.638931	---	---	---	---	2	3	9	3	0	3	2	64	3	3	4	10	0.016063	0.031245	0.095792	0.02657	0	0.021482	0.015562	0.622391	0.028678	0.027197	0.028342	0.06162
