# Supplementary material for: SFXN2 contributes mitochondrial dysfunction-induced apoptosis as a substrate of Parkin
Source: Front Cell Neurosci. 2025 Aug 14;19:1623747. doi: 10.3389/fncel.2025.1623747 (PMC12391048; doi:10.3389/fncel.2025.1623747)
Supplement: Supplementary file 2 [file Table_2.xlsx]

## Sheet: Human Brain
Brain region	Sample number	Checked	Protein FDR Confidence: Combined	Master	Accession	Description	Exp. q-value: Combined	Sum PEP Score	Coverage [%]	# Peptides	# PSMs	# Unique Peptides	# AAs	MW [kDa]	calc. pI	Score Sequest HT: Sequest HT	# Peptides (by Search Engine): Sequest HT	Found in Sample: [S15] F15: Sample	# Protein Groups	Modifications
Forebrain	1	/
	2	FALSE	High	Master Protein	Q96NB2	Sideroflexin-2 OS=Homo sapiens OX=9606 GN=SFXN2 PE=1 SV=2	0	5.74	4	1	4	1	322	36.2	9.41	7.57	1	High	1
	3	FALSE	High	Master Protein	Q96NB2	Sideroflexin-2 OS=Homo sapiens OX=9606 GN=SFXN2 PE=1 SV=2	0.001	4.179	4	1	2	1	322	36.2	9.41	4.53	1	High	1
	4	FALSE	High	Master Protein	Q96NB2	Sideroflexin-2 OS=Homo sapiens OX=9606 GN=SFXN2 PE=1 SV=2	0	10.793	8	2	2	2	322	36.2	9.41	4.94	2	High	1
Midbrain	1	FALSE	High	Master Protein	Q96NB2	Sideroflexin-2 OS=Homo sapiens OX=9606 GN=SFXN2 PE=1 SV=2	0	6.013	12	2	2	2	322	36.2	9.41	1.62	2	High	1
	2	FALSE	High	Master Protein	Q96NB2	Sideroflexin-2 OS=Homo sapiens OX=9606 GN=SFXN2 PE=1 SV=2	0	5.158	4	1	2	1	322	36.2	9.41	4.29	1	High	1
	3	FALSE	High	Master Protein	Q96NB2	Sideroflexin-2 OS=Homo sapiens OX=9606 GN=SFXN2 PE=1 SV=2	0	5.302	4	1	2	1	322	36.2	9.41	4.86	1	High	1
	4	FALSE	High	Master Protein	Q96NB2	Sideroflexin-2 OS=Homo sapiens OX=9606 GN=SFXN2 PE=1 SV=2	0.001	3.546	4	1	1	1	322	36.2	9.41	1.66	1	High	1
Cerebellum	1	/
	2	/
	3	FALSE	High	Master Protein	Q96NB2	Sideroflexin-2 OS=Homo sapiens OX=9606 GN=SFXN2 PE=1 SV=2	0.001	4.265	4	1	1	1	322	36.2	9.41	2.19	1	High	1
	4	FALSE	High	Master Protein	Q96NB2	Sideroflexin-2 OS=Homo sapiens OX=9606 GN=SFXN2 PE=1 SV=2	0	5.516	4	1	1	1	322	36.2	9.41	3.27	1	High	1
Other SFXN family protein
Brain region	Sample number	Checked	Protein FDR Confidence: Combined	Master	Accession	Description	Exp. q-value: Combined	Sum PEP Score	Coverage [%]	# Peptides	# PSMs	# Unique Peptides	# AAs	MW [kDa]	calc. pI	Score Sequest HT: Sequest HT	# Peptides (by Search Engine): Sequest HT	Found in Sample: [S15] F15: Sample	# Protein Groups	Modifications
Forebrain	1	FALSE	High	Master Protein	Q9H9B4	Sideroflexin-1 OS=Homo sapiens OX=9606 GN=SFXN1 PE=1 SV=4	0	50.42	51	11	32	9	322	35.6	9.07	42.53	11	High	1	Met-loss+Acetyl [N-Term]
		FALSE	High	Master Protein	Q9BWM7	Sideroflexin-3 OS=Homo sapiens OX=9606 GN=SFXN3 PE=1 SV=3	0	38.258	36	9	19	7	321	35.5	9.1	39.57	9	High	1	Met-loss+Acetyl [N-Term]
		FALSE	High	Master Protein	Q8TD22	Sideroflexin-5 OS=Homo sapiens OX=9606 GN=SFXN5 PE=1 SV=1	0	20.095	18	7	15	7	340	37.1	9.33	19.84	7	High	1
		FALSE	High	Master Protein	Q6P4A7	Sideroflexin-4 OS=Homo sapiens OX=9606 GN=SFXN4 PE=1 SV=1	0	5.476	5	2	3	2	337	38	9.19	4.68	2	High	1
	2	FALSE	High	Master Protein	Q9H9B4	Sideroflexin-1 OS=Homo sapiens OX=9606 GN=SFXN1 PE=1 SV=4	0	43.294	46	10	23	10	322	35.6	9.07	44.25	10	High	1
		FALSE	High	Master Protein	Q9BWM7	Sideroflexin-3 OS=Homo sapiens OX=9606 GN=SFXN3 PE=1 SV=3	0	27.991	29	8	20	8	321	35.5	9.1	42.52	8	High	1
		FALSE	High	Master Protein	Q8TD22	Sideroflexin-5 OS=Homo sapiens OX=9606 GN=SFXN5 PE=1 SV=1	0	22.501	21	6	10	6	340	37.1	9.33	15.53	6	High	1
		FALSE	High	Master Protein	Q6P4A7	Sideroflexin-4 OS=Homo sapiens OX=9606 GN=SFXN4 PE=1 SV=1	0	11.496	10	3	4	3	337	38	9.19	8.77	3	High	1
	3	FALSE	High	Master Protein	Q9H9B4	Sideroflexin-1 OS=Homo sapiens OX=9606 GN=SFXN1 PE=1 SV=4	0	54.401	55	12	37	10	322	35.6	9.07	85.56	12	High	1	Met-loss+Acetyl [N-Term]
		FALSE	High	Master Protein	Q9BWM7	Sideroflexin-3 OS=Homo sapiens OX=9606 GN=SFXN3 PE=1 SV=3	0	50.292	49	12	29	10	321	35.5	9.1	67.08	12	High	1
		FALSE	High	Master Protein	Q8TD22	Sideroflexin-5 OS=Homo sapiens OX=9606 GN=SFXN5 PE=1 SV=1	0	27.852	24	8	25	8	340	37.1	9.33	30.83	8	High	1
		FALSE	High	Master Protein	Q6P4A7	Sideroflexin-4 OS=Homo sapiens OX=9606 GN=SFXN4 PE=1 SV=1	0	11.089	10	3	5	3	337	38	9.19	8.85	3	High	1
	4	FALSE	High	Master Protein	Q9H9B4	Sideroflexin-1 OS=Homo sapiens OX=9606 GN=SFXN1 PE=1 SV=4	0	59.846	51	11	37	10	322	35.6	9.07	62.18	11	High	1	Met-loss+Acetyl [N-Term]
		FALSE	High	Master Protein	Q9BWM7	Sideroflexin-3 OS=Homo sapiens OX=9606 GN=SFXN3 PE=1 SV=3	0	31.794	31	9	32	8	321	35.5	9.1	69.56	9	High	1
		FALSE	High	Master Protein	Q8TD22	Sideroflexin-5 OS=Homo sapiens OX=9606 GN=SFXN5 PE=1 SV=1	0	22.742	23	7	33	7	340	37.1	9.33	41.71	7	High	1
		FALSE	High	Master Protein	Q6P4A7	Sideroflexin-4 OS=Homo sapiens OX=9606 GN=SFXN4 PE=1 SV=1	0	19.378	21	6	9	6	337	38	9.19	16.36	6	High	1	Met-loss+Acetyl [N-Term]
Midbrain	1	FALSE	High	Master Protein	Q9H9B4	Sideroflexin-1 OS=Homo sapiens OX=9606 GN=SFXN1 PE=1 SV=4	0	68.585	59	13	55	11	322	35.6	9.07	108.59	13	High	1	Met-loss+Acetyl [N-Term]
		FALSE	High	Master Protein	Q9BWM7	Sideroflexin-3 OS=Homo sapiens OX=9606 GN=SFXN3 PE=1 SV=3	0	47.979	44	11	27	9	321	35.5	9.1	66.11	11	High	1
		FALSE	High	Master Protein	Q8TD22	Sideroflexin-5 OS=Homo sapiens OX=9606 GN=SFXN5 PE=1 SV=1	0	25.55	21	8	21	8	340	37.1	9.33	34.77	8	High	1
		FALSE	High	Master Protein	Q6P4A7	Sideroflexin-4 OS=Homo sapiens OX=9606 GN=SFXN4 PE=1 SV=1	0	20.183	17	5	7	5	337	38	9.19	14.03	5	High	1	Met-loss+Acetyl [N-Term]
	2	FALSE	High	Master Protein	Q9H9B4	Sideroflexin-1 OS=Homo sapiens OX=9606 GN=SFXN1 PE=1 SV=4	0	72.982	68	15	53	13	322	35.6	9.07	102.26	15	High	1	Met-loss+Acetyl [N-Term]
		FALSE	High	Master Protein	Q9BWM7	Sideroflexin-3 OS=Homo sapiens OX=9606 GN=SFXN3 PE=1 SV=3	0	47.958	36	9	18	7	321	35.5	9.1	40.2	9	High	1
		FALSE	High	Master Protein	Q8TD22	Sideroflexin-5 OS=Homo sapiens OX=9606 GN=SFXN5 PE=1 SV=1	0	25.62	22	7	21	7	340	37.1	9.33	41.56	7	High	1
		FALSE	High	Master Protein	Q6P4A7	Sideroflexin-4 OS=Homo sapiens OX=9606 GN=SFXN4 PE=1 SV=1	0	15.582	13	5	7	5	337	38	9.19	16.72	5	High	1
	3	FALSE	High	Master Protein	Q9H9B4	Sideroflexin-1 OS=Homo sapiens OX=9606 GN=SFXN1 PE=1 SV=4	0	62.411	49	10	47	8	322	35.6	9.07	96.85	10	High	1	Met-loss+Acetyl [N-Term]
		FALSE	High	Master Protein	Q9BWM7	Sideroflexin-3 OS=Homo sapiens OX=9606 GN=SFXN3 PE=1 SV=3	0	52.752	44	11	30	9	321	35.5	9.1	65.15	11	High	1
		FALSE	High	Master Protein	Q8TD22	Sideroflexin-5 OS=Homo sapiens OX=9606 GN=SFXN5 PE=1 SV=1	0	28.326	26	9	31	9	340	37.1	9.33	41.63	9	High	1
		FALSE	High	Master Protein	Q6P4A7	Sideroflexin-4 OS=Homo sapiens OX=9606 GN=SFXN4 PE=1 SV=1	0	11.814	9	3	5	3	337	38	9.19	9.13	3	High	1
	4	FALSE	High	Master Protein	Q9H9B4	Sideroflexin-1 OS=Homo sapiens OX=9606 GN=SFXN1 PE=1 SV=4	0	42.777	39	8	24	7	322	35.6	9.07	54.06	8	High	1
		FALSE	High	Master Protein	Q9BWM7	Sideroflexin-3 OS=Homo sapiens OX=9606 GN=SFXN3 PE=1 SV=3	0	26.643	22	6	12	5	321	35.5	9.1	33.04	6	High	1
		FALSE	High	Master Protein	Q8TD22	Sideroflexin-5 OS=Homo sapiens OX=9606 GN=SFXN5 PE=1 SV=1	0	16.651	17	6	15	6	340	37.1	9.33	18.44	6	High	1
		FALSE	High	Master Protein	Q6P4A7	Sideroflexin-4 OS=Homo sapiens OX=9606 GN=SFXN4 PE=1 SV=1	0.003	3.028	3	1	1	1	337	38	9.19	2.34	1	High	1
Cerebellum	1	FALSE	High	Master Protein	Q9H9B4	Sideroflexin-1 OS=Homo sapiens OX=9606 GN=SFXN1 PE=1 SV=4	0	53.542	44	9	31	8	322	35.6	9.07	74.2	9	High	1
		FALSE	High	Master Protein	Q9BWM7	Sideroflexin-3 OS=Homo sapiens OX=9606 GN=SFXN3 PE=1 SV=3	0	48.024	39	11	39	10	321	35.5	9.1	86.41	11	High	1
		FALSE	High	Master Protein	Q8TD22	Sideroflexin-5 OS=Homo sapiens OX=9606 GN=SFXN5 PE=1 SV=1	0	24.546	13	5	16	5	340	37.1	9.33	27.93	5	High	1
		FALSE	High	Master Protein	Q6P4A7	Sideroflexin-4 OS=Homo sapiens OX=9606 GN=SFXN4 PE=1 SV=1	0	20.426	18	6	7	6	337	38	9.19	9.17	6	High	1	Met-loss+Acetyl [N-Term]
	2	FALSE	High	Master Protein	Q9H9B4	Sideroflexin-1 OS=Homo sapiens OX=9606 GN=SFXN1 PE=1 SV=4	0	50.778	45	10	35	9	322	35.6	9.07	95.98	10	High	1	Met-loss+Acetyl [N-Term]
		FALSE	High	Master Protein	Q9BWM7	Sideroflexin-3 OS=Homo sapiens OX=9606 GN=SFXN3 PE=1 SV=3	0	37.142	31	9	37	8	321	35.5	9.1	76.64	9	High	1
		FALSE	High	Master Protein	Q8TD22	Sideroflexin-5 OS=Homo sapiens OX=9606 GN=SFXN5 PE=1 SV=1	0	21.479	16	6	16	6	340	37.1	9.33	32.38	6	High	1
		FALSE	High	Master Protein	Q6P4A7	Sideroflexin-4 OS=Homo sapiens OX=9606 GN=SFXN4 PE=1 SV=1	0	15.198	14	5	7	5	337	38	9.19	13.98	5	High	1	Met-loss+Acetyl [N-Term]
	3	FALSE	High	Master Protein	Q9H9B4	Sideroflexin-1 OS=Homo sapiens OX=9606 GN=SFXN1 PE=1 SV=4	0	56.483	44	10	39	9	322	35.6	9.07	88.46	10	High	1
		FALSE	High	Master Protein	Q9BWM7	Sideroflexin-3 OS=Homo sapiens OX=9606 GN=SFXN3 PE=1 SV=3	0	37.284	31	9	33	8	321	35.5	9.1	78.15	9	High	1
		FALSE	High	Master Protein	Q8TD22	Sideroflexin-5 OS=Homo sapiens OX=9606 GN=SFXN5 PE=1 SV=1	0	18.762	16	6	16	6	340	37.1	9.33	28.9	6	High	1
		FALSE	High	Master Protein	Q6P4A7	Sideroflexin-4 OS=Homo sapiens OX=9606 GN=SFXN4 PE=1 SV=1	0	14.13	9	4	6	4	337	38	9.19	13.38	4	High	1	Met-loss+Acetyl [N-Term]
	4	FALSE	High	Master Protein	Q9H9B4	Sideroflexin-1 OS=Homo sapiens OX=9606 GN=SFXN1 PE=1 SV=4	0	45.088	39	8	35	7	322	35.6	9.07	71.01	8	High	1
		FALSE	High	Master Protein	Q9BWM7	Sideroflexin-3 OS=Homo sapiens OX=9606 GN=SFXN3 PE=1 SV=3	0	38.504	29	8	37	7	321	35.5	9.1	81.67	8	High	1
		FALSE	High	Master Protein	Q8TD22	Sideroflexin-5 OS=Homo sapiens OX=9606 GN=SFXN5 PE=1 SV=1	0	28.77	21	8	23	8	340	37.1	9.33	44.04	8	High	1
		FALSE	High	Master Protein	Q6P4A7	Sideroflexin-4 OS=Homo sapiens OX=9606 GN=SFXN4 PE=1 SV=1	0	14.437	14	4	6	4	337	38	9.19	9.56	4	High	1

## Sheet: Mouse Brain
Whole Brain
Checked	Protein FDR Confidence: Combined	Master	Accession	Description	Exp. q-value: Combined	Sum PEP Score	Coverage [%]	# Peptides	# Isoforms	# PSMs	# Unique Peptides	# AAs	MW [kDa]	calc. pI	Score Sequest HT: Sequest HT	# Peptides (by Search Engine): Sequest HT	Found in Sample: [S1072] F426: n/a, Sample	# Protein Groups	Modifications
FALSE	High	Master Protein	Q91V61	Sideroflexin-3 OS=Mus musculus OX=10090 GN=Sfxn3 PE=1 SV=1	0	74.855	48	11	15	139	10	321	35.4	9.51	284.95	11	High	1
FALSE	High	Master Protein	Q925N0	Sideroflexin-5 OS=Mus musculus OX=10090 GN=Sfxn5 PE=1 SV=2	0	69.684	42	13	13	187	13	342	37.3	9.44	364.44	13	High	1	Met-loss+Acetyl [N-Term]
FALSE	High	Master Protein	Q99JR1	Sideroflexin-1 OS=Mus musculus OX=10090 GN=Sfxn1 PE=1 SV=3	0	58.531	38	11	12	90	10	322	35.6	9.23	181.06	11	High	1	Met-loss+Acetyl [N-Term]
FALSE	High	Master Protein	Q925N1	Sideroflexin-4 OS=Mus musculus OX=10090 GN=Sfxn4 PE=2 SV=2	0	14.143	11	3	3	9	3	313	35.6	9.45	20.69	3	High	1
Forebrain
Checked	Protein FDR Confidence: Combined	Master	Accession	Description	Exp. q-value: Combined	Sum PEP Score	Coverage [%]	# Peptides	# Isoforms	# PSMs	# Unique Peptides	# AAs	MW [kDa]	calc. pI	Score Sequest HT: Sequest HT	# Peptides (by Search Engine): Sequest HT	Found in Sample: [S92] F24: n/a, Sample	# Protein Groups	Modifications
FALSE	High	Master Protein	Q925N2	Sideroflexin-2 OS=Mus musculus OX=10090 GN=Sfxn2 PE=1 SV=1	0.004	3.67	3	1	1	2	1	322	36.1	8.82	2.44	1	High	1
FALSE	High	Master Protein	Q925N0	Sideroflexin-5 OS=Mus musculus OX=10090 GN=Sfxn5 PE=1 SV=2	0	88.755	37	15	15	63	15	342	37.3	9.44	158.34	15	High	1	Met-loss+Acetyl [N-Term]
FALSE	High	Master Protein	Q91V61	Sideroflexin-3 OS=Mus musculus OX=10090 GN=Sfxn3 PE=1 SV=1	0	55.143	42	13	13	75	12	321	35.4	9.51	150.23	13	High	1	Met-loss+Acetyl [N-Term]
FALSE	High	Master Protein	Q99JR1	Sideroflexin-1 OS=Mus musculus OX=10090 GN=Sfxn1 PE=1 SV=3	0	48.821	35	9	9	54	8	322	35.6	9.23	116.08	9	High	1	Met-loss+Acetyl [N-Term]
FALSE	High	Master Protein	Q925N1	Sideroflexin-4 OS=Mus musculus OX=10090 GN=Sfxn4 PE=2 SV=2	0	10.516	7	2	2	2	2	313	35.6	9.45	5.9	2	High	1
Cerebellum
FALSE	High	Master Protein	Q925N2	Sideroflexin-2 OS=Mus musculus OX=10090 GN=Sfxn2 PE=1 SV=1	0	8.118	6	2	2	2	2	322	36.1	8.82	4.94	2	High	1
FALSE	High	Master Protein	Q925N0	Sideroflexin-5 OS=Mus musculus OX=10090 GN=Sfxn5 PE=1 SV=2	0	97.288	44	17	17	100	17	342	37.3	9.44	259.7	17	High	1	Met-loss+Acetyl [N-Term]
FALSE	High	Master Protein	Q99JR1	Sideroflexin-1 OS=Mus musculus OX=10090 GN=Sfxn1 PE=1 SV=3	0	43.92	31	9	9	37	8	322	35.6	9.23	88.43	9	High	1	Met-loss+Acetyl [N-Term]
FALSE	High	Master Protein	Q91V61	Sideroflexin-3 OS=Mus musculus OX=10090 GN=Sfxn3 PE=1 SV=1	0	39.406	32	10	10	38	9	321	35.4	9.51	84.17	10	High	1	Met-loss+Acetyl [N-Term]
Midbrain
FALSE	High	Master Protein	Q925N2	Sideroflexin-2 OS=Mus musculus OX=10090 GN=Sfxn2 PE=1 SV=1	0.004	3.601	3	1	1	1	1	322	36.1	8.82	2.58	1	High	1
FALSE	High	Master Protein	Q925N0	Sideroflexin-5 OS=Mus musculus OX=10090 GN=Sfxn5 PE=1 SV=2	0	80.878	41	14	14	73	14	342	37.3	9.44	160.72	14	High	1	Met-loss+Acetyl [N-Term]
FALSE	High	Master Protein	Q99JR1	Sideroflexin-1 OS=Mus musculus OX=10090 GN=Sfxn1 PE=1 SV=3	0	63.761	42	11	11	54	10	322	35.6	9.23	109.53	11	High	1	Met-loss+Acetyl [N-Term]
FALSE	High	Master Protein	Q91V61	Sideroflexin-3 OS=Mus musculus OX=10090 GN=Sfxn3 PE=1 SV=1	0	54.332	41	11	11	60	10	321	35.4	9.51	116.69	11	High	1	Met-loss+Acetyl [N-Term]
FALSE	High	Master Protein	Q925N1	Sideroflexin-4 OS=Mus musculus OX=10090 GN=Sfxn4 PE=2 SV=2	0	6.813	6	2	2	3	2	313	35.6	9.45	5.27	2	High	1
