# Supplementary material for: SFXN2 contributes mitochondrial dysfunction-induced apoptosis as a substrate of Parkin
Source: Front Cell Neurosci. 2025 Aug 14;19:1623747. doi: 10.3389/fncel.2025.1623747 (PMC12391048; doi:10.3389/fncel.2025.1623747)
Supplement: Supplementary file 4 [file Table_4.xlsx]

## Sheet: Sheet1
Supplementary Table 4. Sequence of primers used for RT-PCR studies.
Gene	Forward primer (5'-3')	Reverse primer (5'-3')
homo-SFXN2	CCTAAACATCACGGACCCCC	TTCTCCACCATCACCTTGGC
mouse-SFXN2	TCATTGGGCGGATGTCCTTC	AATGAGTTCCTGCTGTCGCA
homo-ACTIN	GGCATGGGTCAGAAGGATT	TGGTGCCAGATTTTCTCCA
mouse-ACTIN	CCCCTGAACCCTAAGGCCA	CGGACTCATCGTACTCCTGC
